# Supplementary material for: Methodological Challenges in Randomized Controlled Trials of mHealth Interventions: Cross-Sectional Survey Study and Consensus-Based Recommendations
Source: J Med Internet Res. 2024 Dec 19;26:e53187. doi: 10.2196/53187 (PMC11695959; doi:10.2196/53187)
Supplement: Multimedia Appendix 1 [file jmir_v26i1e53187_app1.txt]

TY  - JOUR
AD  - Johns Hopkins Bloomberg School of Public Health, Department of International Health, Baltimore, MD 21205, USA Johns Hopkins University, Global mHealth Initiative, Baltimore Gillings School of Global Public Health, University of North Carolina, Chapel Hill, NC, USA.
Johns Hopkins Bloomberg School of Public Health, Department of International Health, Baltimore, MD 21205, USA Johns Hopkins University, Global mHealth Initiative, Baltimore.
Family Health International 360, Durham, NC, USA School of Nursing and Health Professions, University of San Francisco, San Francisco, CA, USA.
World Health Organization, Department of Reproductive Health and Research, Geneva, Switzerland.
International Development Research Centre, Ottawa, Canada.
Johns Hopkins Bloomberg School of Public Health, Department of International Health, Baltimore, MD 21205, USA Johns Hopkins University, Global mHealth Initiative, Baltimore alabriq1@jhu.edu.
AN  - 26988021
AU  - Agarwal, S.
AU  - LeFevre, A. E.
AU  - Lee, J.
AU  - L'Engle, K.
AU  - Mehl, G.
AU  - Sinha, C.
AU  - Labrique, A.
DA  - Mar 17
DO  - 10.1136/bmj.i1174
DP  - NLM
ET  - 2016/03/19
KW  - Cell Phone
Checklist
*Health Planning Guidelines
Health Services Accessibility/*organization & administration
Humans
Program Development
Quality Improvement
Quality of Health Care/*organization & administration
Telemedicine/*organization & administration/standards
LA  - eng
N1  - 1756-1833
Agarwal, Smisha
LeFevre, Amnesty E
Lee, Jaime
L'Engle, Kelly
Mehl, Garrett
Sinha, Chaitali
Labrique, Alain
WHO mHealth Technical Evidence Review Group
001/WHO_/World Health Organization/International
Journal Article
Research Support, Non-U.S. Gov't
England
BMJ. 2016 Mar 17;352:i1174. doi: 10.1136/bmj.i1174.
PY  - 2016
SN  - 0959-8138
SP  - i1174
ST  - Guidelines for reporting of health interventions using mobile phones: Mobile Health (mHealth) Evidence Reporting and Assessment (mERA) Checklist
T2  - Bmj
TI  - Guidelines for reporting of health interventions using mobile phones: Mobile Health (mHealth) Evidence Reporting and Assessment (mERA) Checklist
VL  - 352
ID  - 60
ER  - 

TY  - JOUR
AB  - INTRODUCTION: This paper is a systematic review of the relevant literature surrounding the implementation and utilisation of eHealth to identify key challenges and opportunities to future eHealth applications. METHODS: NHS Evidence, PubMed, IEEE Explorer, Cochrane Library and JMIR Publications were all searched for reviews published between 1 January 2010 and 30 June 2017. RESULTS: A total of 47 papers met the final inclusion criterion. The published literature focused on a wide array of challenges categorised into five areas, facing the implementation and utilisation of eHealth; from this, four areas of opportunity to advance eHealth were identified. DISCUSSION: The five challenge areas are (C1) stakeholders and system users, (C2) technology and interoperability, (C3) cost-effectiveness and start-up costs, (C4) legal clarity and legal framework and (C5) local context and regional differences. The four opportunity areas are (O1) participation and contribution, (O2) foundation and sustainability, (O3) improvement and productivity and (O4) identification and application. CONCLUSION: The literature analysed in this systematic review identifies design and implementation priorities that can guide the development and utilisation of future eHealth initiatives.
AD  - 1 156569 Kingston University London, UK.
2 325312 University College London , UK.
AN  - 29703127
AU  - Ahmed, B.
AU  - Dannhauser, T.
AU  - Philip, N.
DA  - Jun
DO  - https://doi.org/10.1177/1357633x18768601
DP  - NLM
ET  - 2018/04/29
IS  - 5
KW  - Cost-Benefit Analysis
Efficiency, Organizational
Humans
Review Literature as Topic
Telemedicine/economics/legislation & jurisprudence/*organization & administration
Challenges
eHealth
implementation
opportunities
utilisation
LA  - eng
N1  - 1758-1109
Ahmed, Bakhtiyar
Dannhauser, Thomas
Philip, Nada
Journal Article
Systematic Review
England
J Telemed Telecare. 2019 Jun;25(5):276-285. doi: 10.1177/1357633X18768601. Epub 2018 Apr 27.
PY  - 2019
SN  - 1357-633x
SP  - 276-285
ST  - A systematic review of reviews to identify key research opportunities within the field of eHealth implementation
T2  - J Telemed Telecare
TI  - A systematic review of reviews to identify key research opportunities within the field of eHealth implementation
VL  - 25
ID  - 76
ER  - 

TY  - JOUR
AB  - BACKGROUND: Mobile health (mHealth) apps offer a scalable option for treating sleep disturbances at a population level. However, there is a lack of clarity about the development and evaluation of evidence-based mHealth apps. OBJECTIVE: The aim of this systematic review was to provide evidence for the design engineering and clinical implementation and evaluation of mHealth apps for sleep disturbance. METHODS: A systematic search of studies published from the inception of databases through February 2020 was conducted using 5 databases (MEDLINE, Embase, Cochrane Library, PsycINFO, and CINAHL). RESULTS: A total of 6015 papers were identified using the search strategy. After screening, 15 papers were identified that examined the design engineering and clinical implementation and evaluation of 8 different mHealth apps for sleep disturbance. Most of these apps delivered cognitive behavioral therapy for insomnia (CBT-I, n=4) or modified CBT-I (n=2). Half of the apps (n=4) identified adopting user-centered design or multidisciplinary teams in their design approach. Only 3 papers described user and data privacy. End-user acceptability and engagement were the most frequently assessed implementation metrics. Only 1 app had available evidence assessing all 4 implementation metrics (ie, acceptability, engagement, usability, and adherence). Most apps were prototype versions (n=5), with few matured apps. A total of 6 apps had supporting papers that provided a quantitative evaluation of clinical outcomes, but only 1 app had a supporting, adequately powered randomized controlled trial. CONCLUSIONS: This is the first systematic review to synthesize and examine evidence for the design engineering and clinical implementation and evaluation of mHealth apps for sleep disturbance. The minimal number of apps with published evidence for design engineering and clinical implementation and evaluation contrasts starkly with the number of commercial sleep apps available. Moreover, there appears to be no standardization and consistency in the use of best practice design approaches and implementation assessments, along with very few rigorous efficacy evaluations. To facilitate the development of successful and evidence-based apps for sleep disturbance, we developed a high-level framework to guide researchers and app developers in the end-to-end process of app development and evaluation.
AD  - Central Clinical School, Faculty of Medicine and Health, The University of Sydney, Sydney, Australia.
CIRUS, Centre for Sleep and Chronobiology, Woolcock Institute of Medical Research, Glebe, Australia.
Susan Wakil School of Nursing and Midwifery, Faculty of Medicine and Health, The University of Sydney, Sydney, Australia.
Dyson School of Design Engineering, Imperial College London, London, United Kingdom.
Charles Perkins Centre - RPA Clinic, Royal Prince Alfred Hospital, Sydney, Australia.
Brain and Mind Center, The University of Sydney, Camperdown, Australia.
AN  - 33595441
AU  - Aji, M.
AU  - Gordon, C.
AU  - Stratton, E.
AU  - Calvo, R. A.
AU  - Bartlett, D.
AU  - Grunstein, R.
AU  - Glozier, N.
C2  - PMC7929739
DA  - Feb 17
DO  - https://doi.org/10.2196/24607
DP  - NLM
ET  - 2021/02/18
IS  - 2
KW  - Humans
Mobile Applications/*standards
Research Design
Sleep Wake Disorders/*epidemiology
Telemedicine/*methods
insomnia
internet-based intervention
mHealth
mobile applications
mobile health
sleep
systematic review
for the SleepFix app.
LA  - eng
N1  - 1438-8871
Aji, Melissa
Orcid: 0000-0003-4497-888x
Gordon, Christopher
Orcid: 0000-0003-2698-4864
Stratton, Elizabeth
Orcid: 0000-0003-0699-7588
Calvo, Rafael A
Orcid: 0000-0003-2238-0684
Bartlett, Delwyn
Orcid: 0000-0001-9249-5773
Grunstein, Ronald
Orcid: 0000-0001-6682-5812
Glozier, Nick
Orcid: 0000-0002-0476-9146
Journal Article
Systematic Review
Canada
J Med Internet Res. 2021 Feb 17;23(2):e24607. doi: 10.2196/24607.
PY  - 2021
SN  - 1439-4456 (Print)
1438-8871
SP  - e24607
ST  - Framework for the Design Engineering and Clinical Implementation and Evaluation of mHealth Apps for Sleep Disturbance: Systematic Review
T2  - J Med Internet Res
TI  - Framework for the Design Engineering and Clinical Implementation and Evaluation of mHealth Apps for Sleep Disturbance: Systematic Review
VL  - 23
ID  - 77
ER  - 

TY  - JOUR
AB  - BACKGROUND: Women's mobile health (mHealth) is a growing phenomenon in the mobile app global market. An increasing number of women worldwide use apps geared to female audiences (female technology). Given the often private and sensitive nature of the data collected by such apps, an ethical assessment from the perspective of data privacy, sharing, and security policies is warranted. OBJECTIVE: The purpose of this scoping review and content analysis was to assess the privacy policies, data sharing, and security policies of women's mHealth apps on the current international market (the App Store on the Apple operating system [iOS] and Google Play on the Android system). METHODS: We reviewed the 23 most popular women's mHealth apps on the market by focusing on publicly available apps on the App Store and Google Play. The 23 downloaded apps were assessed manually by 2 independent reviewers against a variety of user data privacy, data sharing, and security assessment criteria. RESULTS: All 23 apps collected personal health-related data. All apps allowed behavioral tracking, and 61% (14/23) of the apps allowed location tracking. Of the 23 apps, only 16 (70%) displayed a privacy policy, 12 (52%) requested consent from users, and 1 (4%) had a pseudoconsent. In addition, 13% (3/23) of the apps collected data before obtaining consent. Most apps (20/23, 87%) shared user data with third parties, and data sharing information could not be obtained for the 13% (3/23) remaining apps. Of the 23 apps, only 13 (57%) provided users with information on data security. CONCLUSIONS: Many of the most popular women's mHealth apps on the market have poor data privacy, sharing, and security standards. Although regulations exist, such as the European Union General Data Protection Regulation, current practices do not follow them. The failure of the assessed women's mHealth apps to meet basic data privacy, sharing, and security standards is not ethically or legally acceptable.
AD  - Institute of Biomedical Ethics and History of Medicine, University of Zurich, Zurich, Switzerland.
AN  - 35522465
AU  - Alfawzan, N.
AU  - Christen, M.
AU  - Spitale, G.
AU  - Biller-Andorno, N.
C2  - PMC9123546
DA  - May 6
DO  - https://doi.org/10.2196/33735
DP  - NLM
ET  - 2022/05/07
IS  - 5
KW  - Computer Security
Female
Humans
Information Dissemination
*Mobile Applications
Policy
Privacy
*Telemedicine
data security
data sharing
data transparency
ethics
femtech
mHealth
mobile apps
mobile health
privacy policy
women’s health
LA  - eng
N1  - 2291-5222
Alfawzan, Najd
Orcid: 0000-0002-9949-5335
Christen, Markus
Orcid: 0000-0001-8378-9366
Spitale, Giovanni
Orcid: 0000-0002-6812-0979
Biller-Andorno, Nikola
Orcid: 0000-0001-7661-1324
Journal Article
Review
Canada
JMIR Mhealth Uhealth. 2022 May 6;10(5):e33735. doi: 10.2196/33735.
PY  - 2022
SN  - 2291-5222
SP  - e33735
ST  - Privacy, Data Sharing, and Data Security Policies of Women's mHealth Apps: Scoping Review and Content Analysis
T2  - JMIR Mhealth Uhealth
TI  - Privacy, Data Sharing, and Data Security Policies of Women's mHealth Apps: Scoping Review and Content Analysis
VL  - 10
ID  - 78
ER  - 

TY  - JOUR
AB  - Mobile health (mHealth) platforms have become increasingly popular for delivering health interventions in recent years and particularly in light of the COVID-19 pandemic. Childhood obesity treatment is an area where mHealth interventions may be useful due to the multidisciplinary nature of interventions and the need for long-term care. Many mHealth apps targeting youth exist but the evidence base underpinning the methods for assessing technical usability, user engagement and user satisfaction of such apps with target end-users or among clinical populations is unclear, including for those aimed at paediatric overweight and obesity management. This review aims to examine the current literature and provide an overview of the scientific methods employed to test usability and engagement with mHealth apps in children and adolescents with obesity. A narrative literature review was undertaken following a systematic search. Four academic databases were searched. Inclusion criteria were studies describing the usability of mHealth interventions for childhood obesity treatment. Following the application of inclusion and exclusion criteria, fifty-nine articles were included for full-text review, and seven studies met the criteria for usability and engagement in a clinical paediatric population with obesity. Six apps were tested for usability and one for engagement in childhood obesity treatment. Sample sizes ranged from 6-1120 participants. The included studies reported several heterogenous measurement instruments, data collection approaches, and outcomes. Recommendations for future research include the standardization and validation of instruments to measure usability and engagement within mHealth studies in this population.
AD  - W82GO Child and Adolescent Obesity Service, Children's Health Ireland at Temple Street, D01 XD99 Dublin, Ireland.
School Public Health, Physiotherapy & Sports Science, University College Dublin, D04 V1W8 Dublin, Ireland.
School of Physiotherapy, Division of Population Health Sciences, RCSI University of Medicine and Health Sciences, D02 YN77 Dublin, Ireland.
AN  - 35162470
AU  - Arthurs, N.
AU  - Tully, L.
AU  - O'Malley, G.
AU  - Browne, S.
C2  - PMC8834793
DA  - Jan 27
DO  - https://doi.org/10.3390/ijerph19031453
DP  - NLM
ET  - 2022/02/16
IS  - 3
KW  - Adolescent
*covid-19
Child
Humans
*Mobile Applications
Pandemics
*Pediatric Obesity/therapy
SARS-CoV-2
*Telemedicine
childhood obesity
engagement
mobile health
testing methods
usability
LA  - eng
N1  - 1660-4601
Arthurs, Niamh
Tully, Louise
O'Malley, Grace
Orcid: 0000-0002-2421-3866
Browne, Sarah
Orcid: 0000-0001-8208-2932
Journal Article
Review
Switzerland
Int J Environ Res Public Health. 2022 Jan 27;19(3):1453. doi: 10.3390/ijerph19031453.
PY  - 2022
SN  - 1661-7827 (Print)
1660-4601
ST  - Usability and Engagement Testing of mHealth Apps in Paediatric Obesity: A Narrative Review of Current Literature
T2  - Int J Environ Res Public Health
TI  - Usability and Engagement Testing of mHealth Apps in Paediatric Obesity: A Narrative Review of Current Literature
VL  - 19
ID  - 79
ER  - 

TY  - JOUR
AB  - BACKGROUND: Having a tax-funded and supposedly 'National' Health Service (NHS), one might assume that the UK is well-positioned to roll out eHealth innovations at scale. Yet, despite a strong policy push, the English NHS has been limited in the extent to which it has exploited the potential of eHealth. MAIN BODY: This paper considers a range of macro, meso and micro factors influencing eHealth innovation in the English NHS. CONCLUSIONS: While barriers to eHealth innovation exist at all scales, the fragmentation of the NHS is the most significant factor limiting adoption and diffusion. Rather than addressing problems of fragmentation, national policy seems to have intensified the digital divide. As the recently published NHS Long Term Plan places great emphasis on the role of digital transformation in helping health and care professionals communicate better and enabling people to access the care they need quickly and easily, the implications for the digital divide are likely to be significant for effectiveness, efficiency and equity.
AD  - School of Law, Criminology and Government, University of Plymouth, Plymouth, UK. S.Asthana@plymouth.ac.uk.
School of Nursing and Midwifery, University of Plymouth, Plymouth, UK.
School of Law, Criminology and Government, University of Plymouth, Plymouth, UK.
AN  - 31864370
AU  - Asthana, S.
AU  - Jones, R.
AU  - Sheaff, R.
C2  - PMC6925468
DA  - Dec 21
DO  - https://doi.org/10.1186/s12913-019-4790-x
DP  - NLM
ET  - 2019/12/23
IS  - 1
KW  - *Diffusion of Innovation
England
Humans
State Medicine/*organization & administration
Telemedicine/*organization & administration
Barriers to eHealth
Digital policy
Innovation
Nhs
eHealth
LA  - eng
N1  - 1472-6963
Asthana, Sheena
Orcid: 0000-0002-1483-2719
Jones, Ray
Sheaff, Rod
05R16P00385/European Regional Development Fund/
Journal Article
Review
England
BMC Health Serv Res. 2019 Dec 21;19(1):984. doi: 10.1186/s12913-019-4790-x.
PY  - 2019
SN  - 1472-6963
SP  - 984
ST  - Why does the NHS struggle to adopt eHealth innovations? A review of macro, meso and micro factors
T2  - BMC Health Serv Res
TI  - Why does the NHS struggle to adopt eHealth innovations? A review of macro, meso and micro factors
VL  - 19
ID  - 80
ER  - 

TY  - JOUR
AB  - OBJECTIVE: In 1996, 2001, and 2010, the Consolidated Standards of Reporting Trials (CONSORT) group released criteria for reporting critical information about randomized clinical trials [1,2]. These criteria were intended to improve the quality and completeness of reporting of RCTs in health care research. This paper discusses the relevance of the CONSORT recommendations for the reporting and design of eHealth research. METHODS: We reviewed the CONSORT recommendations and discussed their particular relevance to eHealth (electronic information, support and/or communication resources designed to promote health) research. This review focuses on such issues as recruitment and screening of participants, description of treatment elements, and reporting of outcome data and adverse events. RESULTS: eHealth research presents special challenges regarding the comprehensive and effective reporting of research information. However, the strategic application of CONSORT recommendations holds great promise for improving the quality and informativeness of eHealth research. CONCLUSION: Investigators need to consider CONSORT recommendations at all stages of the research enterprise, including planning, execution and reporting in order to increase the informativeness of their research efforts. PRACTICE IMPLICATIONS: The recommendations contained in this paper have the potential to enhance the public health and scientific value of eHealth research.
AD  - Center for Excellence in Cancer Communication, Department of Medicine, University of Wisconsin School of Medicine and Public Health, University of Wisconsin, Madison, WI, USA. tbb@ctri.medicine.wisc.edu
AN  - 20843621
AU  - Baker, T. B.
AU  - Gustafson, D. H.
AU  - Shaw, B.
AU  - Hawkins, R.
AU  - Pingree, S.
AU  - Roberts, L.
AU  - Strecher, V.
C2  - PMC2993846
C6  - NIHMS238280
DA  - Dec
DO  - 10.1016/j.pec.2010.07.040
DP  - NLM
ET  - 2010/09/17
KW  - Electronic Data Processing
Guidelines as Topic/*standards
Health Services Research/methods/standards
Humans
Publishing/*standards
Quality Control
Randomized Controlled Trials as Topic/*standards
Research Design/standards
LA  - eng
N1  - 1873-5134
Baker, Timothy B
Gustafson, David H
Shaw, Bret
Hawkins, Robert
Pingree, Suzy
Roberts, Linda
Strecher, Victor
P50 CA095817-05/CA/NCI NIH HHS/United States
P50 CA095817-09/CA/NCI NIH HHS/United States
P50 CA095817/CA/NCI NIH HHS/United States
WT_/Wellcome Trust/United Kingdom
P50 CA095817-080004/CA/NCI NIH HHS/United States
Journal Article
Research Support, N.I.H., Extramural
Review
Ireland
Patient Educ Couns. 2010 Dec;81 Suppl:S77-86. doi: 10.1016/j.pec.2010.07.040. Epub 2010 Sep 16.
PY  - 2010
SN  - 0738-3991 (Print)
0738-3991
SP  - S77-86
ST  - Relevance of CONSORT reporting criteria for research on eHealth interventions
T2  - Patient Educ Couns
TI  - Relevance of CONSORT reporting criteria for research on eHealth interventions
VL  - 81 Suppl
ID  - 57
ER  - 

TY  - JOUR
AD  - ELLICSR Health, Wellness and Cancer Survivorship Centre, Princess Margaret Cancer Centre, University Health Network, Toronto, ON, Canada. jackie.bender@rmp.uhn.on.ca.
AN  - 24366061
AU  - Bender, J. L.
AU  - Yue, R. Y.
AU  - To, M. J.
AU  - Deacken, L.
AU  - Jadad, A. R.
C2  - PMC3875901
DO  - https://doi.org/10.2196/jmir.2661
ET  - 2013/12/25
IS  - 12
KW  - Cell Phone
Female
Health Promotion
Humans
Male
*Mobile Applications
Neoplasms/diagnosis/*prevention & control/therapy
Risk Reduction Behavior
*Telemedicine
Internet
apps
cancer
mobile
software applications
PY  - 2013
SN  - 1438-8871 (Electronic)
1438-8871 (Linking)
SP  - e287
ST  - A lot of action, but not in the right direction: systematic review and content analysis of smartphone applications for the prevention, detection, and management of cancer
T2  - J Med Internet Res
TI  - A lot of action, but not in the right direction: systematic review and content analysis of smartphone applications for the prevention, detection, and management of cancer
UR  - https://www.ncbi.nlm.nih.gov/pubmed/24366061
VL  - 15
ID  - 3
ER  - 

TY  - WEB
AU  - Business Insider
C1  - 2020
C2  - 15 December
M1  - 29 December
PY  - 2019
ST  - The digital health ecosystem
TI  - The digital health ecosystem
UR  - https://store.businessinsider.com/products/the-digital-health-ecosystem?IR=T&itm_source=businessinsider&itm_medium=content_marketing&itm_campaign=report_teaser&itm_content=buy_button&itm_term=buy_button_link-digital-health-ecosystem-report&vertical=digitalhealth#!
VL  - 2023
ID  - 50
ER  - 

TY  - JOUR
AB  - BACKGROUND: Engagement is essential for the effectiveness of digital behavior change interventions. Existing systematic reviews examining hypertension self-management interventions via mobile apps have primarily focused on intervention efficacy and app usability. Engagement in the prevention or management of hypertension is largely unknown. OBJECTIVE: This systematic review explores the definition and role of engagement in hypertension-focused mobile health (mHealth) interventions, as well as how determinants of engagement (ie, tailoring and interactivity) have been implemented. METHODS: A systematic review of mobile app interventions for hypertension self-management targeting adults, published from 2013 to 2020, was conducted. A total of 21 studies were included in this systematic review. RESULTS: The engagement was defined or operationalized as a microlevel concept, operationalized as interaction with the interventions (ie, frequency of engagement, time or duration of engagement with the program, and intensity of engagement). For all 3 studies that tested the relationship, increased engagement was associated with better biomedical outcomes (eg, blood pressure change). Interactivity was limited in digital behavior change interventions, as only 7 studies provided 2-way communication between users and a health care professional, and 9 studies provided 1-way communication in possible critical conditions; that is, when abnormal blood pressure values were recorded, users or health care professionals were notified. The tailoring of interventions varied at different aspects, from the tailoring of intervention content (including goals, patient education, advice and feedback from health professionals, reminders, and motivational messages) to the tailoring of intervention dose and communication mode. Tailoring was carried out in a number of ways, considering patient characteristics such as goals, preferences, disease characteristics (eg, hypertension stage and medication list), disease self-management experience levels, medication adherence rate, and values and beliefs. CONCLUSIONS: Available studies support the importance of engagement in intervention effectiveness as well as the essential roles of patient factors in tailoring, interactivity, and engagement. A patient-centered engagement framework for hypertension self-management using mHealth technology is proposed here, with the intent of facilitating intervention design and disease self-management using mHealth technology.
AD  - Department of Biomedical Informatics, The Ohio State University, Columbus, OH, United States.
Division of Cardiovascular Medicine, The Ohio State University College of Medicine, Columbus, OH, United States.
The Center for the Advancement of Team Science, Analytics, and Systems Thinking (CATALYST), The Ohio State University College of Medicine, Columbus, OH, United States.
AN  - 35234655
AU  - Cao, W.
AU  - Milks, M. W.
AU  - Liu, X.
AU  - Gregory, M. E.
AU  - Addison, D.
AU  - Zhang, P.
AU  - Li, L.
C2  - PMC8928043
DA  - Mar 2
DO  - https://doi.org/10.2196/29415
DP  - NLM
ET  - 2022/03/03
IS  - 3
KW  - Adult
Biomedical Technology
Humans
*Hypertension/therapy
*Mobile Applications
*Self-Management
*Telemedicine
digital behavior change
engagement
hypertension
interactivity
interventions
mHealth
mobile app
mobile phone
systematic review
tailoring
LA  - eng
N1  - 2291-5222
Cao, Weidan
Orcid: 0000-0001-5417-2121
Milks, M Wesley
Orcid: 0000-0001-6141-4870
Liu, Xiaofu
Orcid: 0000-0002-5721-091x
Gregory, Megan E
Orcid: 0000-0002-6888-6886
Addison, Daniel
Orcid: 0000-0002-9113-8333
Zhang, Ping
Orcid: 0000-0002-4601-0779
Li, Lang
Orcid: 0000-0002-0746-1809
K23 HL155890/HL/NHLBI NIH HHS/United States
P30 HD106451/HD/NICHD NIH HHS/United States
U01 CA248240/CA/NCI NIH HHS/United States
Journal Article
Research Support, N.I.H., Extramural
Research Support, Non-U.S. Gov't
Review
Systematic Review
Canada
JMIR Mhealth Uhealth. 2022 Mar 2;10(3):e29415. doi: 10.2196/29415.
PY  - 2022
SN  - 2291-5222
SP  - e29415
ST  - mHealth Interventions for Self-management of Hypertension: Framework and Systematic Review on Engagement, Interactivity, and Tailoring
T2  - JMIR Mhealth Uhealth
TI  - mHealth Interventions for Self-management of Hypertension: Framework and Systematic Review on Engagement, Interactivity, and Tailoring
VL  - 10
ID  - 81
ER  - 

TY  - JOUR
AB  - There are now few hundred thousand healthcare apps, yet there is a gap in our understanding of the theoretical mechanisms for which, and how, technological features translate into improved healthcare outcomes. In particular, the technological convergence, within mobile health (mHealth) apps, of the processes of mass and interpersonal communication, and human-computer interaction requires greater parsing in the literature. This paper analyzed 85 empirical studies on mHealth apps using the Input-Mechanism-Output model. We found in the literature that, firstly, there is a greater emphasis on technological inputs (87%) of accessibility, usability, usage, and data quality, than health outputs (52%) such as system process efficiencies and individual level behavioral or health outcomes. Secondly, there is little evidence of explanatory mechanisms (19%) of how the effects of mHealth apps are achieved. While we believe that successful apps would require research that incorporates technological inputs, theoretical mechanisms and health outputs, such studies are a rarity (n = 3). There is a minor increase in rigor with randomized control trials (n = 5), and a preponderance of discussion around social influence (n = 8) and gamification (n = 7), albeit in a scattered manner. We discuss the implications of the trend towards socialization and gamification findings in terms of future research, particularly in terms of study design guided by theoretical mechanisms.
AD  - a Wee Kim Wee School of Communication and Information , Nanyang Technological University , Singapore.
AN  - 30449261
AU  - Chib, A.
AU  - Lin, S. H.
DO  - https://doi.org/10.1080/10810730.2018.1544676
DP  - NLM
ET  - 2018/11/20
IS  - 10-11
KW  - *Mobile Applications
*Telemedicine
LA  - eng
N1  - 1087-0415
Chib, Arul
Orcid: 0000-0002-3833-8889
Lin, Sapphire H
Orcid: 0000-0002-9430-1239
Journal Article
Systematic Review
United States
J Health Commun. 2018;23(10-11):909-955. doi: 10.1080/10810730.2018.1544676. Epub 2018 Nov 19.
PY  - 2018
SN  - 1081-0730
SP  - 909-955
ST  - Theoretical Advancements in mHealth: A Systematic Review of Mobile Apps
T2  - J Health Commun
TI  - Theoretical Advancements in mHealth: A Systematic Review of Mobile Apps
VL  - 23
ID  - 82
ER  - 

TY  - JOUR
AB  - BACKGROUND: Healthy behaviors are crucial for maintaining a person's health and well-being. The effects of health behavior interventions are mediated by individual and contextual factors that vary over time. Recently emerging smartphone-based ecological momentary interventions (EMIs) can use real-time user reports (ecological momentary assessments [EMAs]) to trigger appropriate support when needed in daily life. OBJECTIVE: This systematic review aims to assess the characteristics of smartphone-delivered EMIs using self-reported EMAs in relation to their effects on health behaviors, user engagement, and user perspectives. METHODS: We searched MEDLINE, Embase, PsycINFO, and CINAHL in June 2019 and updated the search in March 2020. We included experimental studies that incorporated EMIs based on EMAs delivered through smartphone apps to promote health behaviors in any health domain. Studies were independently screened. The PRISMA (Preferred Reporting Items for Systematic Reviews and Meta-Analyses) guidelines were followed. We performed a narrative synthesis of intervention effects, user perspectives and engagement, and intervention design and characteristics. Quality appraisal was conducted for all included studies. RESULTS: We included 19 papers describing 17 unique studies and comprising 652 participants. Most studies were quasi-experimental (13/17, 76%), had small sample sizes, and great heterogeneity in intervention designs and measurements. EMIs were most popular in the mental health domain (8/17, 47%), followed by substance abuse (3/17, 18%), diet, weight loss, physical activity (4/17, 24%), and smoking (2/17, 12%). Of the 17 studies, the 4 (24%) included randomized controlled trials reported nonstatistically significant effects on health behaviors, and 4 (24%) quasi-experimental studies reported statistically significant pre-post improvements in self-reported primary outcomes, namely depressive (P<.001) and psychotic symptoms (P=.03), drinking frequency (P<.001), and eating patterns (P=.01). EMA was commonly used to capture subjective experiences as well as behaviors, whereas sensors were rarely used. Generally, users perceived EMIs to be helpful. Common suggestions for improvement included enhancing personalization, multimedia and interactive capabilities (eg, voice recording), and lowering the EMA reporting burden. EMI and EMA components were rarely reported and were not described in a standardized manner across studies, hampering progress in this field. A reporting checklist was developed to facilitate the interpretation and comparison of findings and enhance the transparency and replicability of future studies using EMAs and EMIs. CONCLUSIONS: The use of smartphone-delivered EMIs using self-reported EMAs to promote behavior change is an emerging area of research, with few studies evaluating efficacy. Such interventions could present an opportunity to enhance health but need further assessment in larger participant cohorts and well-designed evaluations following reporting checklists. Future research should explore combining self-reported EMAs of subjective experiences with objective data passively collected via sensors to promote personalization while minimizing user burden, as well as explore different EMA data collection methods (eg, chatbots). TRIAL REGISTRATION: PROSPERO CRD42019138739; https://www.crd.york.ac.uk/prospero/display_record.php?RecordID=138739.
AD  - Westmead Applied Research Centre, Faculty of Medicine and Health, The University of Sydney, Sydney, Australia.
Capital Health Network, Canberra, Australia.
Institute for Resilient Regions, Centre for Health Research, University of Southern Queensland, Springfield Central, Australia.
School of Computer Science, Faculty of Engineering & Information Technology, University of Technology Sydney, Sydney, Australia.
AN  - 34806995
AU  - Dao, K. P.
AU  - De Cocker, K.
AU  - Tong, H. L.
AU  - Kocaballi, A. B.
AU  - Chow, C.
AU  - Laranjo, L.
C2  - PMC8663593
DA  - Nov 19
DO  - 10.2196/22890
DP  - NLM
ET  - 2021/11/23
IS  - 11
KW  - *Checklist
*Ecological Momentary Assessment
Health Behavior
Health Promotion
Humans
Smartphone
behavior change
ecological momentary assessment
ecological momentary intervention
mHealth
mobile health
mobile phone
smartphone apps
LA  - eng
N1  - 2291-5222
Dao, Kim Phuong
Orcid: 0000-0001-5628-5453
De Cocker, Katrien
Orcid: 0000-0001-7510-4419
Tong, Huong Ly
Orcid: 0000-0002-8462-0105
Kocaballi, A Baki
Orcid: 0000-0002-8328-5317
Chow, Clara
Orcid: 0000-0003-4693-0038
Laranjo, Liliana
Orcid: 0000-0003-1020-3402
Journal Article
Review
Systematic Review
Canada
JMIR Mhealth Uhealth. 2021 Nov 19;9(11):e22890. doi: 10.2196/22890.
PY  - 2021
SN  - 2291-5222
SP  - e22890
ST  - Smartphone-delivered ecological momentary interventions based on ecological momentary assessments to promote health behaviors: systematic review and adapted checklist for reporting ecological momentary assessment and intervention studies
T2  - JMIR Mhealth Uhealth
TI  - Smartphone-delivered ecological momentary interventions based on ecological momentary assessments to promote health behaviors: systematic review and adapted checklist for reporting ecological momentary assessment and intervention studies
VL  - 9
ID  - 56
ER  - 

TY  - CHAP
AU  - Davies AM, Mueller J
DO  - https://doi.org/10.1007/978-3-030-47499-7
PB  - Springer Cham
PY  - 2020
SE  - Introduction to mHealth
SN  - 978-3-030-47498-0
T2  - Developing medical apps and mHealth Interventions. A guide for researchers, physicians and informaticians. Chapter 1: Introduction to mHealth
ID  - 71
ER  - 

TY  - WEB
AU  - European Commission
C1  - 2020
C2  - 15 December
M1  - 29 December
PY  - 2014
ST  - Green paper on mobile Health ("mHealth")
TI  - Green paper on mobile Health ("mHealth")
UR  - https://eur-lex.europa.eu/legal-content/EN/TXT/?uri=celex%3A52014DC0219
VL  - 2023
ID  - 25
ER  - 

TY  - WEB
AU  - European Commission
C1  - 2020
C2  - 15 December
PY  - 2015
ST  - Summary report on the public consultation on the green paper on mobile health
TI  - Summary report on the public consultation on the green paper on mobile health
UR  - https://ec.europa.eu/digital-single-market/en/news/summary-report-public-consultation-green-paper-mobile-health
ID  - 49
ER  - 

TY  - WEB
AU  - European Commission
C1  - 2020
C2  - 15 December
M1  - 29 December
PY  - 2020
ST  - Shaping Europe’s digital future: mHealth
TI  - Shaping Europe’s digital future: mHealth
UR  - https://eufordigital.eu/wp-content/uploads/2020/04/communication-shaping-europes-digital-future-feb2020_en_4.pdf
VL  - 2023
ID  - 44
ER  - 

TY  - JOUR
AB  - BACKGROUND: Web-based and mobile health interventions (also called "Internet interventions" or "ehealth/mhealth interventions") are tools or treatments, typically behaviorally based, that are operationalized and transformed for delivery via the Internet or mobile platforms. These include electronic tools for patients, informal caregivers, healthy consumers, and health care providers. The "Consolidated Standards of Reporting Trials" (CONSORT) was developed to improve the suboptimal reporting of randomized controlled trials (RCTs). While broadly the CONSORT statement can be applied to provide guidance on how ehealth and mhealth trials should be reported, RCTs of web-based interventions pose very specific issues and challenges, in particular related to reporting sufficient details of the intervention to allow replication and theory-building. OBJECTIVE: To develop a checklist, dubbed CONSORT-EHEALTH (Consolidated Standards of Reporting Trials of Electronic and Mobile HEalth Applications and onLine TeleHealth), as an extension of the CONSORT statement that provides guidance for authors of ehealth and mhealth interventions. METHODS: A literature review was conducted, followed by a survey among ehealth experts and a workshop. RESULTS: An instrument and checklist was constructed as an extension of the CONSORT statement. The instrument has been adopted by the Journal of Medical Internet Research (JMIR) and authors of ehealth RCTs are required to submit an electronic checklist explaining how they addressed each subitem. CONCLUSIONS: CONSORT-EHEALTH has the potential to improve reporting and provides a basis for evaluating the validity and applicability of ehealth trials. Subitems describing how the intervention should be reported can also be used for non-RCT evaluation reports. As part of the development process, an evaluation component is essential, therefore feedback from authors will be solicited, and a before-after study will evaluate whether reporting has been improved.
AD  - University Health Network, Centre for Global eHealth Innovation & Techna Institute, Toronto, Ontario, Canada. geysenba@uhnres.utoronto.ca
AN  - 22209829
AU  - Eysenbach, G.
C2  - PMC3278112
DA  - Dec 31
DO  - 10.2196/jmir.1923
DP  - NLM
ET  - 2012/01/03
IS  - 4
KW  - Cell Phone
Clinical Trials as Topic
Guidelines as Topic
Humans
Internet
Medical Informatics/standards
Publishing
*Telemedicine/standards
LA  - eng
N1  - 1438-8871
Eysenbach, Gunther
CONSORT-EHEALTH Group
Editorial
Research Support, Non-U.S. Gov't
Canada
J Med Internet Res. 2011 Dec 31;13(4):e126. doi: 10.2196/jmir.1923.
PY  - 2011
SN  - 1438-8871
SP  - e126
ST  - CONSORT-EHEALTH: improving and standardizing evaluation reports of Web-based and mobile health interventions
T2  - J Med Internet Res
TI  - CONSORT-EHEALTH: improving and standardizing evaluation reports of Web-based and mobile health interventions
VL  - 13
ID  - 58
ER  - 

TY  - JOUR
AB  - A systematic review identifies, appraises and synthesises all the empirical evidence from studies that meet prespecified eligibility criteria to answer a specific research question. As part of the appraisal, researchers use explicit methods to assess risk of bias in the results' from included studies that contribute to the review's findings, to improve our confidence in the review's conclusions. Randomised controlled trials included in Cochrane Reviews have used a specific risk of bias tool to assess these included studies since 2008. In 2019, a new version of this tool, Risk of Bias 2 (RoB 2), was launched to improve its usability and to reflect current understanding of how the causes of bias can influence study results. Cochrane implemented RoB 2 in a phased approach, with users of the tool informing guidance development. This paper highlights learning for all systematic reviewers (Cochrane and non-Cochrane) from the phased implementation, highlighting differences between the original version of the tool and RoB 2, consideration of reporting systematic review protocols or full review reports that have used RoB 2, and some tips shared by authors during the pilot phase of the implementation.
AD  - Cochrane Evidence Production and Methods Directorate, Cochrane, London, UK.
Population Health Sciences, University of Bristol Medical School, Bristol, UK.
NIHR Applied Research Collaboration West at University Hospitals Bristol and Weston NHS Foundation Trust, Bristol, UK.
Inserm, INRAE, Centre de Recherche Epidemiologie et StatistiqueS Universite Paris Cite, Universite Paris Cite and Universite Sorbonne Paris Nord, Paris, France.
Centre d'Epidemiologie Clinique, AP-HP, Hopital Hotel Dieu, Paris, France.
Centre for Evidence-Based Medicine Odense (CEBMO) and Cochrane Denmark, Department of Clinical Research, University of Southern Denmark, Odense, Denmark.
Open Patient Data Explorative Network (OPEN), Odense University Hospital, Odense, Denmark.
Evidence Production and Methods Directorate, Cochrane, London, UK Kerry.dwan@york.ac.uk.
Centre for Reviews and Dissemination, University of York, York, UK.
AN  - 36693715
AU  - Flemyng, E.
AU  - Moore, T. H.
AU  - Boutron, I.
AU  - Higgins, J. P.
AU  - Hrobjartsson, A.
AU  - Nejstgaard, C. H.
AU  - Dwan, K.
DA  - Aug
DO  - 10.1136/bmjebm-2022-112102
ET  - 2023/01/25
IS  - 4
KW  - Humans
Bias
*Research Design
*Research Report
Randomized Controlled Trials as Topic
manuscript, KD and THM were employed by Cochrane. JPTH, IB, AH and CHN are leads
of the Cochrane Bias Methods Group. JPTH, IB and AH were part of the development
team for the RoB 2 tool.
N1  - Flemyng, Ella
Moore, Theresa Helen
Boutron, Isabelle
Higgins, Julian Pt
Hrobjartsson, Asbjorn
Nejstgaard, Camilla Hansen
Dwan, Kerry
eng
MR/M025209/1/MRC_/Medical Research Council/United Kingdom
Systematic Review
England
BMJ Evid Based Med. 2023 Aug;28(4):260-266. doi: 10.1136/bmjebm-2022-112102. Epub 2023 Jan 24.
PY  - 2023
SN  - 2515-4478 (Electronic)
2515-446X (Linking)
SP  - 260-266
ST  - Using Risk of Bias 2 to assess results from randomised controlled trials: guidance from Cochrane
T2  - BMJ Evid Based Med
TI  - Using Risk of Bias 2 to assess results from randomised controlled trials: guidance from Cochrane
UR  - https://www.ncbi.nlm.nih.gov/pubmed/36693715
VL  - 28
ID  - 192
ER  - 

TY  - JOUR
AD  - Klinik fur Psychiatrie und Psychotherapie, Campus Benjamin Franklin, Charite Universitatsmedizin Berlin, Berlin, Germany; Institut fur Neuroimmunologie und Multiple Sklerose (INIMS), Zentrum fur Molekulare Neurobiologie, Universitatsklinikum Hamburg-Eppendorf, Hamburg, Germany. Electronic address: stefan.gold@charite.de.
Psychosomatische Medizin und Psychotherapie, Universitatsklinikum Tubingen, Tubingen, Germany.
Klinik fur Psychiatrie und Psychotherapie, Campus Benjamin Franklin, Charite Universitatsmedizin Berlin, Berlin, Germany.
Institut fur Medizinische Statistik, Universitatsmedizin Gottingen, Gottingen, Germany.
Klinik und Poliklinik fur Psychiatrie und Psychotherapie, Universitatsklinikum Leipzig, Stiftung Deutsche Depressionshilfe, Leipzig, Germany.
Center for Behavioral Intervention Technologies, Feinberg School of Medicine, Northwestern University, Chicago, IL, USA.
AN  - 28396067
AU  - Gold, S. M.
AU  - Enck, P.
AU  - Hasselmann, H.
AU  - Friede, T.
AU  - Hegerl, U.
AU  - Mohr, D. C.
AU  - Otte, C.
DO  - https://doi.org/10.1016/S2215-0366(17)30153-0
DP  - NLM
ET  - 2017/04/12
IS  - 9
J2  - The lancet. Psychiatry
KW  - *Behavior Therapy
*Control Groups
*Decision Making
Humans
Psychiatry/methods
Randomized Controlled Trials as Topic/methods
Research Design
LA  - eng
PY  - 2017
SN  - 2215-0374 (Electronic)
2215-0366 (Linking)
SP  - 725-732
ST  - Control conditions for randomised trials of behavioural interventions in psychiatry: a decision framework
T2  - Lancet Psychiatry
TI  - Control conditions for randomised trials of behavioural interventions in psychiatry: a decision framework
UR  - https://www.ncbi.nlm.nih.gov/pubmed/28396067
VL  - 4
ID  - 10
ER  - 

TY  - JOUR
AD  - 1Division of General Internal Medicine and Primary Care, Brigham and Women's Hospital, Boston, MA USA.0000 0004 0378 8294grid.62560.37
2Partners HealthCare, Somerville, MA USA.0000 0004 0378 0997grid.452687.a
3Harvard Medical School, Boston, MA USA.000000041936754Xgrid.38142.3c
4Department of Emergency Medicine, Brigham and Women's Hospital, Boston, MA USA.0000 0004 0378 8294grid.62560.37
5Department of Psychosocial Oncology and Palliative Care, Dana-Farber Cancer Institute, Boston, MA USA.0000 0001 2106 9910grid.65499.37
6Brigham and Women's Hospital, Boston, MA USA.0000 0004 0378 8294grid.62560.37
AN  - 32047860
AU  - Gordon, W. J.
AU  - Landman, A.
AU  - Zhang, H.
AU  - Bates, D. W.
C2  - PMC6997363
DO  - https://doi.org/10.1038/s41746-019-0212-z
ET  - 2020/02/13
KW  - Diagnostic markers
Health services
Signs and symptoms
to this manuscript. A.L. reported receiving personal fees from Abbott Medical
Device Cybersecurity Council outside the submitted work. H.Z. reported employment
at Cake, an end-of-life planning technology company. DWB reported consulting for
EarlySense, which makes patient safety monitoring systems. He receives cash
compensation from CDI-Negev Ltd, which is a not-for-profit incubator for health
information technology startups. He receives equity from ValeraHealth, which
makes software to help patients with chronic diseases, from Clew, which makes
software to support clinical decision-making in intensive care, and from MDClone,
which produces deidentified versions of clinical data.
PY  - 2020
SN  - 2398-6352 (Electronic)
2398-6352 (Linking)
SP  - 14
ST  - Beyond validation: getting health apps into clinical practice
T2  - NPJ Digit Med
TI  - Beyond validation: getting health apps into clinical practice
UR  - https://www.ncbi.nlm.nih.gov/pubmed/32047860
VL  - 3
ID  - 5
ER  - 

TY  - JOUR
AB  - Flaws in the design, conduct, analysis, and reporting of randomised trials can cause the effect of an intervention to be underestimated or overestimated. The Cochrane Collaboration's tool for assessing risk of bias aims to make the process clearer and more accurate
AD  - MRC Biostatistics Unit, Institute of Public Health, Cambridge CB2 0SR, UK. julian.higgins@mrc-bsu.cam.ac.uk
AN  - 22008217
AU  - Higgins, J. P.
AU  - Altman, D. G.
AU  - Gotzsche, P. C.
AU  - Juni, P.
AU  - Moher, D.
AU  - Oxman, A. D.
AU  - Savovic, J.
AU  - Schulz, K. F.
AU  - Weeks, L.
AU  - Sterne, J. A.
AU  - Cochrane Bias Methods, Group
AU  - Cochrane Statistical Methods, Group
C2  - PMC3196245 at www.icmje.org/coi_disclosure.pdf (available on request from the corresponding author) and declare support from the Cochrane Collaboration for the development and evaluation of the tool described; they have no financial relationships with any organisations that might have an interest in the submitted work in the previous three years and no other relationships or activities that could appear to have influenced the submitted work.
DA  - Oct 18
DO  - 10.1136/bmj.d5928
ET  - 2011/10/20
KW  - Bias
Humans
Randomized Controlled Trials as Topic/*standards
Research Design
Risk Assessment
N1  - Higgins, Julian P T
Altman, Douglas G
Gotzsche, Peter C
Juni, Peter
Moher, David
Oxman, Andrew D
Savovic, Jelena
Schulz, Kenneth F
Weeks, Laura
Sterne, Jonathan A C
eng
CAPMC/CIHR/Canada
G0800800/MRC_/Medical Research Council/United Kingdom
U.1052.00.011/MRC_/Medical Research Council/United Kingdom
MC_U105285807/MRC_/Medical Research Council/United Kingdom
G0701659/MRC_/Medical Research Council/United Kingdom
C-5592/CRUK_/Cancer Research UK/United Kingdom
Research Support, Non-U.S. Gov't
England
BMJ. 2011 Oct 18;343:d5928. doi: 10.1136/bmj.d5928.
PY  - 2011
SN  - 1756-1833 (Electronic)
0959-8138 (Print)
0959-8138 (Linking)
SP  - d5928
ST  - The Cochrane Collaboration's tool for assessing risk of bias in randomised trials
T2  - BMJ
TI  - The Cochrane Collaboration's tool for assessing risk of bias in randomised trials
UR  - https://www.ncbi.nlm.nih.gov/pubmed/22008217
VL  - 343
ID  - 239
ER  - 

TY  - JOUR
AD  - Nordic Cochrane Centre, Copenhagen, Denmark.
AN  - 23728703
AU  - Hrobjartsson, A.
AU  - Boutron, I.
AU  - Turner, L.
AU  - Altman, D. G.
AU  - Moher, D.
AU  - Cochrane Bias Methods, Group
DA  - Apr 30
DO  - 10.1002/14651858.ED000058
ET  - 2013/06/04
IS  - 4
KW  - *Bias
Randomized Controlled Trials as Topic/*standards/statistics & numerical data
*Review Literature as Topic
Risk Assessment/methods
N1  - Hrobjartsson, Asbjorn
Boutron, Isabelle
Turner, Lucy
Altman, Douglas G
Moher, David
eng
England
Cochrane Database Syst Rev. 2013 Apr 30;(4):ED000058. doi: 10.1002/14651858.ED000058.
PY  - 2013
SN  - 1469-493X (Electronic)
1361-6137 (Linking)
SP  - ED000058
ST  - Assessing risk of bias in randomised clinical trials included in Cochrane Reviews: the why is easy, the how is a challenge
T2  - Cochrane Database Syst Rev
TI  - Assessing risk of bias in randomised clinical trials included in Cochrane Reviews: the why is easy, the how is a challenge
UR  - https://www.ncbi.nlm.nih.gov/pubmed/23728703
ID  - 238
ER  - 

TY  - JOUR
AB  - OBJECTIVES: We aimed to review how 'Risk of Bias In Non-randomized Studies-of Interventions' (ROBINS-I), a Cochrane risk of bias assessment tool, has been used in recent systematic reviews. STUDY DESIGN AND SETTING: Database and citation searches were conducted in March 2020 to identify recently published reviews using ROBINS-I. Reported ROBINS-I assessments and data on how ROBINS-I was used were extracted from each review. Methodological quality of reviews was assessed using AMSTAR 2 ('A MeaSurement Tool to Assess systematic Reviews'). RESULTS: Of 181 hits, 124 reviews were included. Risk of bias was serious/critical in 54% of assessments on average, most commonly due to confounding. Quality of reviews was mostly low, and modifications and incorrect use of ROBINS-I were common, with 20% reviews modifying the rating scale, 20% understating overall risk of bias, and 19% including critical-risk of bias studies in evidence synthesis. Poorly conducted reviews were more likely to report low/moderate risk of bias (predicted probability 57% [95% CI: 47-67] in critically low-quality reviews, 31% [19-46] in high/moderate-quality reviews). CONCLUSION: Low-quality reviews frequently apply ROBINS-I incorrectly, and may thus inappropriately include or give too much weight to uncertain evidence. Readers should be aware that such problems can lead to incorrect conclusions in reviews.
AD  - MRC/CSO Social and Public Health Sciences Unit, University of Glasgow, Berkeley Square 99 Berkeley Street, Glasgow, G3 7HR. Electronic address: e.igelstrom.1@research.gla.ac.uk.
MRC/CSO Social and Public Health Sciences Unit, University of Glasgow, Berkeley Square 99 Berkeley Street, Glasgow, G3 7HR.
AN  - 34437948
AU  - Igelstrom, E.
AU  - Campbell, M.
AU  - Craig, P.
AU  - Katikireddi, S. V.
C2  - PMC8809341
DA  - Dec
DO  - 10.1016/j.jclinepi.2021.08.022
ET  - 2021/08/27
KW  - *Bias
Clinical Trials as Topic/standards/*statistics & numerical data
Humans
Risk Factors
*Systematic Reviews as Topic/methods/standards
Cochrane
Non-randomized studies
Observational studies
Risk of bias
Systematic review methods
N1  - Igelstrom, Erik
Campbell, Mhairi
Craig, Peter
Katikireddi, Srinivasa Vittal
eng
SCAF/15/02/CSO_/Chief Scientist Office/United Kingdom
SPHSU17/CSO_/Chief Scientist Office/United Kingdom
MC_UU_00022/2/MRC_/Medical Research Council/United Kingdom
Research Support, Non-U.S. Gov't
Systematic Review
J Clin Epidemiol. 2021 Dec;140:22-32. doi: 10.1016/j.jclinepi.2021.08.022. Epub 2021 Aug 23.
PY  - 2021
SN  - 1878-5921 (Electronic)
0895-4356 (Print)
0895-4356 (Linking)
SP  - 22-32
ST  - Cochrane's risk of bias tool for non-randomized studies (ROBINS-I) is frequently misapplied: A methodological systematic review
T2  - J Clin Epidemiol
TI  - Cochrane's risk of bias tool for non-randomized studies (ROBINS-I) is frequently misapplied: A methodological systematic review
UR  - https://www.ncbi.nlm.nih.gov/pubmed/34437948
VL  - 140
ID  - 196
ER  - 

TY  - WEB
AU  - IQVIA
M1  - May 22
PB  - IQVIA Institute for Human Data Science
PY  - 2021
ST  - Digital Health Trends 2021: innovation, evidence, regulation, and adoption
TI  - Digital Health Trends 2021: innovation, evidence, regulation, and adoption
UR  - https://www.iqvia.com/insights/the-iqvia-institute/reports-and-publications/reports/digital-health-trends-2021
VL  - 2023
ID  - 73
ER  - 

TY  - JOUR
AB  - BACKGROUND: Identifying and safeguarding ethics in eHealth services from the service users' perspective in social care and healthcare is important. The use of eHealth services should not prejudice the quality of services or the social interaction required in care. There is a lack of studies about the ethics of eHealth services from the service users' perspective. AIM: The aim of this study is to identify and analyse ethical issues related to eHealth in social care and healthcare from the service users' perspective. RESEARCH DESIGN: An integrative literature review. ETHICAL CONSIDERATIONS: The review followed good scientific conduct. RESEARCH CONTEXT AND DATA SOURCES: A systematic literature search was performed using CINAHL, Scopus, PubMed/MEDLINE, Web of Science, Cochrane Library and Academic Search Premier to find relevant empirical studies published in English from their earliest up to 30 November 2018. In addition, reference lists from the identified research papers were searched. A quality appraisal of each paper included in the review was conducted before thematic analysis. RESULTS: In total, 26 studies were included in the review, and from these four ethical themes were identified: (1) privacy in eHealth, (2) beneficence and nonmaleficence in eHealth, (3) justice in eHealth and (4) trust in eHealth. The ethical issues within these themes were related to information sharing; ownership; access to information and data protection; informed consent; defence of rights; and equity, equality and proportionality of response. CONCLUSION: eHealth inequality occurs in social care and healthcare. eHealth service designers and social care and healthcare professionals need to act to maintain and improve user access and data accuracy and provide different levels of security in eHealth services, relative to the information stored. There is a need for further research about ethical issues of eHealth from the user's perspective, including the customer-oriented availability and usability of eHealth services which avoid discrimination.
AD  - 60654University of Turku, Finland.
8058University of Turku, Finland; Turku University Hospital, Finland.
AN  - 32930041
AU  - Jokinen, A.
AU  - Stolt, M.
AU  - Suhonen, R.
DA  - Mar
DO  - https://doi.org/10.1177/0969733020945765
DP  - NLM
ET  - 2020/09/16
IS  - 2
KW  - Beneficence
Delivery of Health Care
Health Personnel
Humans
Privacy
*Telemedicine
eHealth
ethics
review
service user
social care and healthcare
LA  - eng
N1  - 1477-0989
Jokinen, Anu
Orcid: 0000-0002-9210-4469
Stolt, Minna
Orcid: 0000-0002-1845-9800
Suhonen, Riitta
Orcid: 0000-0002-4315-5550
Journal Article
Review
England
Nurs Ethics. 2021 Mar;28(2):253-271. doi: 10.1177/0969733020945765. Epub 2020 Sep 15.
PY  - 2021
SN  - 0969-7330
SP  - 253-271
ST  - Ethical issues related to eHealth: An integrative review
T2  - Nurs Ethics
TI  - Ethical issues related to eHealth: An integrative review
VL  - 28
ID  - 84
ER  - 

TY  - JOUR
AB  - BACKGROUND: The Cochrane risk of bias tool for randomized clinical trials was introduced in 2008 and has frequently been commented on and used in systematic reviews. We wanted to evaluate the tool by reviewing published comments on its strengths and challenges and by describing and analysing how the tool is applied to both Cochrane and non-Cochrane systematic reviews. METHODS: A review of published comments (searches in PubMed, The Cochrane Methodology Register and Google Scholar) and an observational study (100 Cochrane and 100 non-Cochrane reviews from 2014). RESULTS: Our review included 68 comments, 15 of which were categorised as major. The main strengths of the tool were considered to be its aim (to assess trial conduct and not reporting), its developmental basis (wide consultation, empirical and theoretical evidence) and its transparent procedures. The challenges of the tool were mainly considered to be its choice of core bias domains (e.g. not involving funding/conflicts of interest) and issues to do with implementation (i.e. modest inter-rater agreement) and terminology. Our observational study found that the tool was used in all Cochrane reviews (100/100) and was the preferred tool in non-Cochrane reviews (31/100). Both types of reviews frequently implemented the tool in non-recommended ways. Most Cochrane reviews planned to use risk of bias assessments as basis for sensitivity analyses (70 %), but only a minority conducted such analyses (19 %) because, in many cases, few trials were assessed as having "low" risk of bias for all standard domains (6 %). The judgement of at least one risk of bias domain as "unclear" was found in 89 % of included randomized clinical trials (1103/1242). CONCLUSIONS: The Cochrane tool has become the standard approach to assess risk of bias in randomized clinical trials but is frequently implemented in a non-recommended way. Based on published comments and how it is applied in practice in systematic reviews, the tool may be further improved by a revised structure and more focused guidance.
AD  - The Nordic Cochrane Centre, Rigshospitalet 7811, Blegdamsvej 9, 2100, Copenhagen, Denmark. lj@cochrane.dk.
The Nordic Cochrane Centre, Rigshospitalet 7811, Blegdamsvej 9, 2100, Copenhagen, Denmark.
School of Social and Community Medicine, University of Bristol, Canynge Hall, 39 Whatley Road, Bristol, BS8 2PS, UK.
The National Institute for Health Research Collaboration for Leadership in Applied Health Research and Care West (NIHR CLAHRC West) at University Hospitals Bristol NHS Foundation Trust, Bristol, UK.
Methods of Therapeutic Evaluation of Chronic Diseases Team, Epidemiology and Biostatistics, Sorbonne Paris Cite Research Centre, L'Institut National de la Sante et de la Recherche Medicale, Unite Mixte de Recherche 1153, Paris, France.
Research Unit for Evidence-Based Medicine, University of Southern Denmark, Odense, Denmark.
AN  - 27160280
AU  - Jorgensen, L.
AU  - Paludan-Muller, A. S.
AU  - Laursen, D. R.
AU  - Savovic, J.
AU  - Boutron, I.
AU  - Sterne, J. A.
AU  - Higgins, J. P.
AU  - Hrobjartsson, A.
C2  - PMC4862216
DA  - May 10
DO  - 10.1186/s13643-016-0259-8
ET  - 2016/05/11
KW  - *Bias
Humans
*Randomized Controlled Trials as Topic
*Risk Assessment
Bias
Cochrane
Comment
Randomized clinical trial
Systematic review
Tool
User practice
N1  - Jorgensen, Lars
Paludan-Muller, Asger S
Laursen, David R T
Savovic, Jelena
Boutron, Isabelle
Sterne, Jonathan A C
Higgins, Julian P T
Hrobjartsson, Asbjorn
eng
G0701659/MRC_/Medical Research Council/United Kingdom
MR/K025643/1/MRC_/Medical Research Council/United Kingdom
Review
Systematic Review
England
Syst Rev. 2016 May 10;5:80. doi: 10.1186/s13643-016-0259-8.
PY  - 2016
SN  - 2046-4053 (Electronic)
2046-4053 (Linking)
SP  - 80
ST  - Evaluation of the Cochrane tool for assessing risk of bias in randomized clinical trials: overview of published comments and analysis of user practice in Cochrane and non-Cochrane reviews
T2  - Syst Rev
TI  - Evaluation of the Cochrane tool for assessing risk of bias in randomized clinical trials: overview of published comments and analysis of user practice in Cochrane and non-Cochrane reviews
UR  - https://www.ncbi.nlm.nih.gov/pubmed/27160280
VL  - 5
ID  - 227
ER  - 

TY  - JOUR
AB  - Recent years have seen significant advances in the sensing capabilities of smartphones, enabling them to collect rich contextual information such as location, device usage, and human activity at a given point in time. Combined with widespread user adoption and the ability to gather user data remotely, smartphone-based sensing has become an appealing choice for health research. Numerous studies over the years have demonstrated the promise of using smartphone-based sensing to monitor a range of health conditions, particularly mental health conditions. However, as research is progressing to develop the predictive capabilities of smartphones, it becomes even more crucial to fully understand the capabilities and limitations of using this technology, given its potential impact on human health. To this end, this paper presents a narrative review of smartphone-sensing literature from the past 5 years, to highlight the opportunities and challenges of this approach in healthcare. It provides an overview of the type of health conditions studied, the types of data collected, tools used, and the challenges encountered in using smartphones for healthcare studies, which aims to serve as a guide for researchers wishing to embark on similar research in the future. Our findings highlight the predominance of mental health studies, discuss the opportunities of using standardized sensing approaches and machine-learning advancements, and present the trends of smartphone sensing in healthcare over the years.
AD  - Department of Human Centered Computing, Faculty of IT, Monash University, Clayton, VIC 3168, Australia.
AN  - 35632301
AU  - Kulkarni, P.
AU  - Kirkham, R.
AU  - McNaney, R.
C2  - PMC9147201
DA  - May 20
DO  - https://doi.org/10.3390/s22103893
DP  - NLM
ET  - 2022/05/29
IS  - 10
KW  - Delivery of Health Care
Humans
Mental Health
Monitoring, Physiologic
*Smartphone
*Telemedicine
digital health
e-health
narrative review
smartphone sensing
LA  - eng
N1  - 1424-8220
Kulkarni, Pranav
Orcid: 0000-0001-5544-5515
Kirkham, Reuben
Orcid: 0000-0002-1902-549x
McNaney, Roisin
Orcid: 0000-0003-3761-296x
Journal Article
Review
Switzerland
Sensors (Basel). 2022 May 20;22(10):3893. doi: 10.3390/s22103893.
PY  - 2022
SN  - 1424-8220
ST  - Opportunities for Smartphone Sensing in E-Health Research: A Narrative Review
T2  - Sensors (Basel)
TI  - Opportunities for Smartphone Sensing in E-Health Research: A Narrative Review
VL  - 22
ID  - 85
ER  - 

TY  - JOUR
AB  - OBJECTIVES: Intervention integrity is the degree to which the study intervention is delivered as intended. This article presents the RIPI-f checklist (Reporting Integrity of Psychological Interventions delivered face-to-face) and summarizes its development methods. RIPI-f proposes guidance for reporting intervention integrity in evaluative studies of face-to-face psychological interventions. STUDY DESIGN AND SETTING: We followed established procedures for developing reporting guidelines. We examined 56 documents (reporting guidelines, bias tools, and methodological guidance) for relevant aspects of face-to-face psychological intervention integrity. Eighty four items were identified and grouped as per the template for intervention description and replication (TIDieR) domains. Twenty nine experts from psychology and medicine and other scholars rated the relevance of each item in a single-round Delphi survey. A multidisciplinary panel of 11 experts discussed the survey results in three online consensus meetings and drafted the final version of the checklist. RESULTS: We propose RIPI-f, a checklist with 50 items. Our checklist enhances TIDieR with important extensions, such as therapeutic alliance, provider's allegiance, and the adherence of providers and participants. CONCLUSION: RIPI-f can improve the reporting of face-to-face psychological interventions. The tool can help authors, researchers, systematic reviewers, and guideline developers. We suggest using RIPI-f alongside other reporting guidelines.
AD  - Institute for Complementary and Integrative Medicine, University Hospital Zurich and University of Zurich, Zurich, Switzerland; Faculty of Health Sciences, Universidad Francisco de Vitoria (UFV), Madrid, Spain; Instituto Ramón y Cajal de Investigación Sanitaria (IRYCIS), Unidad de bioestadística clínica, Hospital Universitario Ramón y Cajal, (CIBERESP), Madrid, Spain.
Institute for Complementary and Integrative Medicine, University Hospital Zurich and University of Zurich, Zurich, Switzerland.
Department of Psychology, University of Zurich, Zurich, Switzerland.
Cochrane Switzerland, Centre for Primary Care and Public Health (Unisanté), University of Lausanne, Lausanne, Switzerland.
International Psychoanalytic University Berlin (IPU), Berlin, Germany; Department of Psychotherapy and Psychosomatics, Justus Liebig University Giessen, Giessen, Germany.
Department of Psychotherapy, University Medical Center Hamburg-Eppendorf, Hamburg, Germany.
Institute of Psychosocial Medicine, Psychotherapy and Psychooncology, Jena University Hospital, Jena, Germany.
Institute for Complementary and Integrative Medicine, University Hospital Zurich and University of Zurich, Zurich, Switzerland; Universitätsmedizin Berlin, Corporate Member of Freie Universität Berlin, Humboldt-Universität zu Berlin, and Berlin Institute of Health, Institute of Social Medicine, Epidemiology and Health Economics, Berlin, Germany; Center for Integrative Medicine, University of Maryland School of Medicine, Baltimore, MD, USA.
Institute for Complementary and Integrative Medicine, University Hospital Zurich and University of Zurich, Zurich, Switzerland. Electronic address: mail@juergen-barth.de.
AN  - 35926822
AU  - Lopez-Alcalde, J.
AU  - Yakoub, N.
AU  - Wolf, M.
AU  - Munder, T.
AU  - von Elm, E.
AU  - Flückiger, C.
AU  - Steinert, C.
AU  - Liebherz, S.
AU  - Rosendahl, J.
AU  - Witt, C. M.
AU  - Barth, J.
DA  - Nov
DO  - 10.1016/j.jclinepi.2022.07.013
DP  - NLM
ET  - 2022/08/05
KW  - Humans
*Checklist/methods
*Psychosocial Intervention
Research Design
Research Personnel
Consensus
Delphi Technique
Adherence
Delphi survey
Face-to-face psychological intervention
Fidelity
Non-pharmacological intervention
Reporting guideline
LA  - eng
N1  - 1878-5921
Lopez-Alcalde, Jesus
Yakoub, Ninib
Wolf, Markus
Munder, Thomas
von Elm, Erik
Flückiger, Christoph
Steinert, Christiane
Liebherz, Sarah
Rosendahl, Jenny
Witt, Claudia M
Barth, Jürgen
Journal Article
Research Support, N.I.H., Extramural
United States
J Clin Epidemiol. 2022 Nov;151:65-74. doi: 10.1016/j.jclinepi.2022.07.013. Epub 2022 Aug 1.
PY  - 2022
SN  - 0895-4356
SP  - 65-74
ST  - The RIPI-f (Reporting Integrity of Psychological Interventions delivered face-to-face) checklist was developed to guide reporting of treatment integrity in face-to-face psychological interventions
T2  - J Clin Epidemiol
TI  - The RIPI-f (Reporting Integrity of Psychological Interventions delivered face-to-face) checklist was developed to guide reporting of treatment integrity in face-to-face psychological interventions
VL  - 151
ID  - 66
ER  - 

TY  - JOUR
AD  - Global eHealth Unit, Department of Primary Care and Public Health, School of Public Health, Imperial College London, London, UK.
AN  - 24282112
AU  - Marcano Belisario, J. S.
AU  - Huckvale, K.
AU  - Greenfield, G.
AU  - Car, J.
AU  - Gunn, L. H.
C2  - PMC6486323
DO  - https://doi.org/10.1002/14651858.CD010013.pub2
ET  - 2013/11/28
IS  - 11
KW  - Asthma/*therapy
*Cell Phone
*Computers, Handheld
Humans
*Mobile Applications
Randomized Controlled Trials as Topic
Self Care/instrumentation/*methods
PY  - 2013
SN  - 1469-493X (Electronic)
1361-6137 (Linking)
SP  - CD010013
ST  - Smartphone and tablet self management apps for asthma
T2  - Cochrane Database Syst Rev
TI  - Smartphone and tablet self management apps for asthma
UR  - https://www.ncbi.nlm.nih.gov/pubmed/24282112
ID  - 46
ER  - 

TY  - JOUR
AD  - Columbia University, School of Nursing, New York, NY, United States. rm3284@cumc.columbia.edu.
AN  - 27302310
AU  - Masterson Creber, R. M.
AU  - Maurer, M. S.
AU  - Reading, M.
AU  - Hiraldo, G.
AU  - Hickey, K. T.
AU  - Iribarren, S.
C2  - PMC4925936
DO  - https://doi.org/10.2196/mhealth.5882
ET  - 2016/06/16
IS  - 2
KW  - heart failure
mobile apps
mobile health
nursing informatics
review
self-care
self-management
symptom assessment
PY  - 2016
SN  - 2291-5222 (Print)
2291-5222 (Linking)
SP  - e74
ST  - Review and nalysis of existing mobile phone apps to support heart failure symptom monitoring and self-care management using the Mobile Application Rating Scale (MARS)
T2  - JMIR Mhealth Uhealth
TI  - Review and nalysis of existing mobile phone apps to support heart failure symptom monitoring and self-care management using the Mobile Application Rating Scale (MARS)
UR  - https://www.ncbi.nlm.nih.gov/pubmed/27302310
VL  - 4
ID  - 41
ER  - 

TY  - JOUR
AB  - Assessing the risk of bias (RoB) of individual studies is a critical part in determining the certainty of a body of evidence from non-randomized studies (NRS) that evaluate potential health effects due to environmental exposures. The recently released RoB in NRS of Interventions (ROBINS-I) instrument has undergone careful development for health interventions. Using the fundamental design of ROBINS-I, which includes evaluating RoB against an ideal target trial, we explored developing a version of the instrument to evaluate RoB in exposure studies. During three sequential rounds of assessment, two or three raters (evaluators) independently applied ROBINS-I to studies from two systematic reviews and one case-study protocol that evaluated the relationship between environmental exposures and health outcomes. Feedback from raters, methodologists, and topic-specific experts informed important modifications to tailor the instrument to exposure studies. We identified the following areas of distinction for the modified instrument: terminology, formulation of the ideal target randomized experiment, guidance for cross-sectional studies and exposure assessment (both quality of measurement method and concern for potential exposure misclassification), and evaluation of issues related to study sensitivity. Using the target experiment approach significantly impacts the process for how environmental and occupational health studies are considered in the Grading of Recommendations Assessment, Development and Evaluation (GRADE) evidence-synthesis framework.
AD  - Department of Health Research Methods, Evidence, and Impact (formerly the Department of Clinical Epidemiology & Biostatistics), McMaster University, Health Sciences Centre, Room 2C14, 1280 Main Street West, Hamilton, ON L8S 4K1, Canada. Electronic address: morganrl@mcmaster.ca.
Integrated Risk Information System (IRIS) Division, National Center for Environmental Assessment (NCEA), Office of Research and Development, US Environmental Protection Agency, Building B (Room 211i), Research Triangle Park, NC 27711, USA. Electronic address: thayer.kris@epa.gov.
Department of Health Research Methods, Evidence, and Impact (formerly the Department of Clinical Epidemiology & Biostatistics), McMaster University, Health Sciences Centre, Room 2C14, 1280 Main Street West, Hamilton, ON L8S 4K1, Canada. Electronic address: santesna@mcmaster.ca.
Department of Obstetrics and Gynecology, McMaster University, Health Sciences Centre, Room 3N52A, 1280 Main Street West, Hamilton, ON L8S 4K1, Canada. Electronic address: hollow@mcmaster.ca.
ICF, 9300 Lee Highway, Fairfax, VA 22031, USA. Electronic address: Robyn.Blain@icf.com.
ICF, 9300 Lee Highway, Fairfax, VA 22031, USA. Electronic address: Sorina.Eftim@icf.com.
ICF, 9300 Lee Highway, Fairfax, VA 22031, USA. Electronic address: Ali.Goldstone@icf.com.
ICF, 9300 Lee Highway, Fairfax, VA 22031, USA. Electronic address: Pam.Ross@icf.com.
Department of Health Research Methods, Evidence, and Impact (formerly the Department of Clinical Epidemiology & Biostatistics), McMaster University, Health Sciences Centre, Room 2C14, 1280 Main Street West, Hamilton, ON L8S 4K1, Canada. Electronic address: guyatt@mcmaster.ca.
Department of Health Research Methods, Evidence, and Impact (formerly the Department of Clinical Epidemiology & Biostatistics), McMaster University, Health Sciences Centre, Room 2C14, 1280 Main Street West, Hamilton, ON L8S 4K1, Canada; Department of Medicine, McMaster University, Health Sciences Centre, Room 2C14, 1280 Main Street West, Hamilton, ON L8S 4K1, Canada. Electronic address: schuneh@mcmaster.ca.
AN  - 30125855
AU  - Morgan, R. L.
AU  - Thayer, K. A.
AU  - Santesso, N.
AU  - Holloway, A. C.
AU  - Blain, R.
AU  - Eftim, S. E.
AU  - Goldstone, A. E.
AU  - Ross, P.
AU  - Guyatt, G.
AU  - Schunemann, H. J.
C2  - PMC9581061
DA  - Nov
DO  - 10.1016/j.envint.2018.08.018
ET  - 2018/08/21
KW  - *Bias
Cross-Sectional Studies
*Environmental Exposure
Humans
Randomized Controlled Trials as Topic
N1  - Morgan, Rebecca L
Thayer, Kristina A
Santesso, Nancy
Holloway, Alison C
Blain, Robyn
Eftim, Sorina E
Goldstone, Alexandra E
Ross, Pam
Guyatt, Gordon
Schunemann, Holger J
eng
EPA999999/ImEPA/Intramural EPA/
Research Support, N.I.H., Intramural
Research Support, Non-U.S. Gov't
Netherlands
Environ Int. 2018 Nov;120:382-387. doi: 10.1016/j.envint.2018.08.018. Epub 2018 Aug 17.
PY  - 2018
SN  - 1873-6750 (Electronic)
0160-4120 (Print)
0160-4120 (Linking)
SP  - 382-387
ST  - Evaluation of the risk of bias in non-randomized studies of interventions (ROBINS-I) and the 'target experiment' concept in studies of exposures: Rationale and preliminary instrument development
T2  - Environ Int
TI  - Evaluation of the risk of bias in non-randomized studies of interventions (ROBINS-I) and the 'target experiment' concept in studies of exposures: Rationale and preliminary instrument development
UR  - https://www.ncbi.nlm.nih.gov/pubmed/30125855
VL  - 120
ID  - 247
ER  - 

TY  - JOUR
AB  - Digital health interventions have enormous potential as scalable tools to improve health and healthcare delivery by improving effectiveness, efficiency, accessibility, safety, and personalization. Achieving these improvements requires a cumulative knowledge base to inform development and deployment of digital health interventions. However, evaluations of digital health interventions present special challenges. This paper aims to examine these challenges and outline an evaluation strategy in terms of the research questions needed to appraise such interventions. As they are at the intersection of biomedical, behavioral, computing, and engineering research, methods drawn from all of these disciplines are required. Relevant research questions include defining the problem and the likely benefit of the digital health intervention, which in turn requires establishing the likely reach and uptake of the intervention, the causal model describing how the intervention will achieve its intended benefit, key components, and how they interact with one another, and estimating overall benefit in terms of effectiveness, cost effectiveness, and harms. Although RCTs are important for evaluation of effectiveness and cost effectiveness, they are best undertaken only when: (1) the intervention and its delivery package are stable; (2) these can be implemented with high fidelity; and (3) there is a reasonable likelihood that the overall benefits will be clinically meaningful (improved outcomes or equivalent outcomes at lower cost). Broadening the portfolio of research questions and evaluation methods will help with developing the necessary knowledge base to inform decisions on policy, practice, and research.
AD  - Research Department of Primary Care and Population Health, University College London, London, United Kingdom. Electronic address: elizabeth.murray@ucl.ac.uk.
Designing Health Lab, School of Nutrition and Health Promotion, Arizona State University, Phoenix, Arizona.
Department of Behavioural Sciences and Learning, Linköping University, Linköping, Sweden; Department of Clinical Neuroscience, Karolinska Institute, Stockholm, Sweden.
The Methodology Center and Department of Human Development and Family Studies, The Pennsylvania State University, State College, Pennsylvania.
MRC Clinical Trial Service Unit Hub, Nuffield Department of Population Health, University of Oxford, Oxford, United Kingdom.
NIHR MindTech HTC, University of Nottingham, Nottingham, United Kingdom.
School for the Engineering of Matter, Transport, and Energy, Ira A. Fulton Schools of Engineering, Arizona State University, Phoenix, Arizona.
Research Department of Epidemiology and Public Health, University College London, London, United Kingdom.
Wessex Institute, University of Southampton, Southampton, United Kingdom.
AN  - 27745684
AU  - Murray, E.
AU  - Hekler, E. B.
AU  - Andersson, G.
AU  - Collins, L. M.
AU  - Doherty, A.
AU  - Hollis, C.
AU  - Rivera, D. E.
AU  - West, R.
AU  - Wyatt, J. C.
C2  - PMC5324832
C6  - NIHMS850074 for an international expert workshop from the Medical Research Council (MRC), UK, the National Institutes of Health (NIH) Office for Behavioral and Social Sciences Research (OBSSR), USA, and the Robert Wood Johnson Foundation, USA.
DA  - Nov
DO  - https://doi.org/10.1016/j.amepre.2016.06.008
DP  - NLM
ET  - 2016/10/18
IS  - 5
KW  - *Health Behavior
*Health Promotion
Humans
*Program Evaluation
*Research Design
*Telecommunications
LA  - eng
N1  - 1873-2607
Murray, Elizabeth
Hekler, Eric B
Andersson, Gerhard
Collins, Linda M
Doherty, Aiden
Hollis, Chris
Rivera, Daniel E
West, Robert
Wyatt, Jeremy C
MR/L004933/1/MRC_/Medical Research Council/United Kingdom
RP-PG-0609-10135/DH_/Department of Health/United Kingdom
14135/CRUK_/Cancer Research UK/United Kingdom
P50 DA039838/DA/NIDA NIH HHS/United States
MR/L004933/2/MRC_/Medical Research Council/United Kingdom
RE/13/1/30181/BHF_/British Heart Foundation/United Kingdom
Editorial
Research Support, N.I.H., Extramural
Research Support, Non-U.S. Gov't
Research Support, U.S. Gov't, Non-P.H.S.
Netherlands
Am J Prev Med. 2016 Nov;51(5):843-851. doi: 10.1016/j.amepre.2016.06.008.
PY  - 2016
SN  - 0749-3797 (Print)
0749-3797
SP  - 843-851
ST  - Evaluating Digital Health Interventions: Key Questions and Approaches
T2  - Am J Prev Med
TI  - Evaluating Digital Health Interventions: Key Questions and Approaches
VL  - 51
ID  - 72
ER  - 

TY  - JOUR
AB  - Health care and health care services are increasingly being delivered over the Internet. There is a strong argument that interventions delivered online should also be evaluated online to maximize the trial's external validity. Conducting a trial online can help reduce research costs and improve some aspects of internal validity. To date, there are relatively few trials of health interventions that have been conducted entirely online. In this paper we describe the major methodological issues that arise in trials (recruitment, randomization, fidelity of the intervention, retention, and data quality), consider how the online context affects these issues, and use our experience of one online trial evaluating an intervention to help hazardous drinkers drink less (DownYourDrink) to illustrate potential solutions. Further work is needed to develop online trial methodology.
AN  - 19403465
AU  - Murray, Elizabeth
AU  - Khadjesari, Zarnie
AU  - White, Ian R.
AU  - Kalaitzaki, Eleftheria
AU  - Godfrey, Christine
AU  - McCambridge, Jim
AU  - Thompson, Simon G.
AU  - Wallace, Paul
DB  - PubMed
DO  - https://doi.org/10.2196/jmir.1052
IS  - 2
J2  - J Med Internet Res
KW  - Clinical Trials as Topic/methods
Delivery of Health Care/*trends
Humans
*Internet
*Online Systems
Randomized Controlled Trials as Topic/*methods
Reproducibility of Results
LA  - eng
N1  - 19403465[pmid]
PMC2762798[pmcid]
v11i2e9[PII]
PY  - 2009
SN  - 1438-8871
SP  - e9-e9
ST  - Methodological challenges in online trials
T2  - Journal of medical Internet research
TI  - Methodological challenges in online trials
UR  - https://pubmed.ncbi.nlm.nih.gov/19403465
https://www.ncbi.nlm.nih.gov/pmc/articles/PMC2762798/
VL  - 11
ID  - 74
ER  - 

TY  - JOUR
AB  - The Internet has revolutionized health care delivery. With the increasing number of online users and the advancement of eHealth technologies, many health care studies have been conducted online. However, online research is still a relatively new field, and many methodological issues still need to be investigated. Over the years, the authors have conducted studies on various aspects of online health intervention research, including development and usability testing of online health interventions, Web surveys, and an online randomized controlled trial employing older adult online users. The purpose of this article was to describe lessons learned from conducting an online randomized controlled trial designed to improve older adults' health behaviors focusing on methodological issues and strategies to overcome them.
AD  - University of Maryland School of Nursing, Baltimore, 21201, USA. enahm@son.umaryland.edu
AN  - 20974077
AU  - Nahm, E. S.
AU  - Bausell, B.
AU  - Resnick, B.
AU  - Covington, B.
AU  - Brennan, P. F.
AU  - Mathews, R.
AU  - Park, J. H.
C2  - PMC3029500
C6  - NIHMS154367
DA  - Nov
DO  - https://doi.org/10.1016/j.apnr.2009.09.004
DP  - NLM
ET  - 2010/10/27
IS  - 4
KW  - Aged
Aged, 80 and over
Data Collection
Humans
*Internet
Middle Aged
LA  - eng
N1  - 1532-8201
Nahm, Eun-Shim
Bausell, Barker
Resnick, Barbara
Covington, Barbara
Brennan, Patricia F
Mathews, Rekha
Park, Joon Ho
R21 AG026013-01A1/AG/NIA NIH HHS/United States
R21 AG026013/AG/NIA NIH HHS/United States
R21 AG026013-02/AG/NIA NIH HHS/United States
P30 AG028747/AG/NIA NIH HHS/United States
R01 NR011296/NR/NINR NIH HHS/United States
Journal Article
Randomized Controlled Trial
Research Support, N.I.H., Extramural
Appl Nurs Res. 2011 Nov;24(4):269-75. doi: 10.1016/j.apnr.2009.09.004. Epub 2009 Oct 23.
PY  - 2011
SN  - 0897-1897 (Print)
0897-1897
SP  - 269-75
ST  - Online research in older adults: lessons learned from conducting an online randomized controlled trial
T2  - Appl Nurs Res
TI  - Online research in older adults: lessons learned from conducting an online randomized controlled trial
VL  - 24
ID  - 75
ER  - 

TY  - WEB
AU  - National Institute for Health and Care Excellence (NICE)
C1  - 2020
C2  - 15 December
PY  - 2019
ST  - Evidence standards framework for digital health technologies
TI  - Evidence standards framework for digital health technologies
UR  - https://www.nice.org.uk/Media/Default/About/what-we-do/our-programmes/evidence-standards-framework/digital-evidence-standards-framework.pdf
ID  - 21
ER  - 

TY  - JOUR
AN  - CD013454
AU  - Noura, Mohaddesseh
AU  - Rahmani, Azam
AU  - Jahanfar, Shayesteh
AU  - Ellis, Ursula M.
DO  - https://doi.org/10.1002/14651858.Cd013454
IS  - 10
PY  - 2019
SN  - 14651858
ST  - Mobile phone text messaging for the prevention of sexually transmitted infections
T2  - Cochrane Database of Systematic Reviews
TI  - Mobile phone text messaging for the prevention of sexually transmitted infections
UR  - https://doi.org//10.1002/14651858.CD013454
ID  - 33
ER  - 

TY  - JOUR
AB  - Treatment integrity, also known as treatment fidelity, is integral for empirical testing of intervention efficacy as it allows for unambiguous interpretations of the obtained results. Assuring treatment integrity is also important for dissemination of evidence-based practices and quality improvement of services. However, in the examination of the relationship between treatment integrity and treatment outcome it is important to consider that treatment integrity may be a proxy variable for other variables impacting therapeutic change (e.g., characteristics of intervention, clients, setting, and therapist). Considerations on examining the association between integrity and outcome are discussed. Further, recommendations on the level to which treatment integrity needs to be addressed in psychotherapy research and clinical practice are provided.
AD  - Yale University School of Medicine, Department of Psychiatry.
AN  - 21769167
AU  - Perepletchikova, F.
C2  - PMC3137485
C6  - NIHMS282522
DA  - Jun
DO  - https://doi.org/10.1111/j.1468-2850.2011.01246.x
DP  - NLM
ET  - 2011/07/20
IS  - 2
LA  - eng
N1  - 1468-2850
Perepletchikova, Francheska
K99 MH087627/MH/NIMH NIH HHS/United States
K99 MH087627-01A1/MH/NIMH NIH HHS/United States
Journal Article
United States
Clin Psychol (New York). 2011 Jun;18(2):148-153. doi: 10.1111/j.1468-2850.2011.01246.x.
PY  - 2011
SN  - 0969-5893 (Print)
0969-5893
SP  - 148-153
ST  - On the Topic of Treatment Integrity
T2  - Clin Psychol (New York)
TI  - On the Topic of Treatment Integrity
VL  - 18
ID  - 63
ER  - 

TY  - JOUR
AB  - Treatment integrity refers to implementing interventions as intended. Treatment integrity is critically important for experimental validity and for drawing valid inferences regarding the relationship between treatment and outcome. Yet, it is rarely adequately addressed in psychotherapy research. The authors examined barriers to treatment integrity implementation by surveying psychotherapy researchers. Results indicate that lack of theory and guidelines on treatment integrity procedures, as well as time, cost, and labor constraints, were regarded as strong barriers. The lack of general knowledge about treatment integrity and the lack of editorial requirement for reporting integrity procedures were also perceived as barriers to its implementation. However, psychotherapy researchers indicated awareness of the importance of treatment integrity for the experimental validity of a study and did not regard lack of its appreciation as a barrier for implementing integrity procedures. Further, a higher number of endorsed barriers predicted lower adequacy of treatment integrity procedures in the authors' own research. Recommendations for improving how integrity is addressed include journal and editorial enforcement of treatment integrity implementation, funding for integrity procedures, and provision of specific guidelines.
AD  - Department of Psychiatry, Yale University School of Medicine, USA. francheska.perepletchikova@yale.edu
AN  - 19309181
AU  - Perepletchikova, F.
AU  - Hilt, L. M.
AU  - Chereji, E.
AU  - Kazdin, A. E.
DA  - Apr
DO  - https://doi.org/10.1037/a0015232
DP  - NLM
ET  - 2009/03/25
IS  - 2
KW  - Adult
Aged
*Clinical Competence
Female
Guidelines as Topic
Humans
Male
Mental Disorders/psychology/*therapy
Middle Aged
Patient Compliance/*statistics & numerical data
Psychotherapy/*methods
Research/*standards/*statistics & numerical data
*Surveys and Questionnaires
Treatment Outcome
LA  - eng
N1  - 1939-2117
Perepletchikova, Francheska
Hilt, Lori M
Chereji, Elizabeth
Kazdin, Alan E
Journal Article
Research Support, N.I.H., Extramural
United States
J Consult Clin Psychol. 2009 Apr;77(2):212-8. doi: 10.1037/a0015232.
PY  - 2009
SN  - 0022-006x
SP  - 212-8
ST  - Barriers to implementing treatment integrity procedures: survey of treatment outcome researchers
T2  - J Consult Clin Psychol
TI  - Barriers to implementing treatment integrity procedures: survey of treatment outcome researchers
VL  - 77
ID  - 65
ER  - 

TY  - JOUR
AB  - Treatment integrity refers to the degree to which an intervention is delivered as intended. Two studies evaluated the adequacy of treatment integrity procedures (including establishing, assessing, evaluating, and reporting integrity; therapist treatment adherence; and therapist competence) implemented in psychotherapy research, as well as predictors of their implementation. Randomized controlled trials of psychosocial interventions published in 6 influential psychological and psychiatric journals were reviewed and coded for treatment integrity implementation. Results indicate that investigations that systematically addressed treatment integrity procedures are virtually absent in the literature. Treatment integrity was adequately addressed for only 3.50% of the evaluated psychosocial interventions. Journal of publication and treatment approach predicted integrity implementation. Skill-building treatments (e.g., cognitive-behavioral) as compared with non-skill-building interventions (e.g., psychodynamic, nondirective counseling) were implemented with higher attention to integrity procedures. Guidelines for implementation of treatment integrity procedures need to be reevaluated.
AD  - Department of Psychology, Yale University, USA. francheska.perepletchikova@yale.edu
AN  - 18085901
AU  - Perepletchikova, F.
AU  - Treat, T. A.
AU  - Kazdin, A. E.
DA  - Dec
DO  - https://doi.org/10.1037/0022-006x.75.6.829
DP  - NLM
ET  - 2007/12/19
IS  - 6
KW  - *Guidelines as Topic
Humans
*Psychotherapy/standards
Treatment Outcome
LA  - eng
N1  - Perepletchikova, Francheska
Treat, Teresa A
Kazdin, Alan E
Journal Article
Research Support, Non-U.S. Gov't
Review
United States
J Consult Clin Psychol. 2007 Dec;75(6):829-41. doi: 10.1037/0022-006X.75.6.829.
PY  - 2007
SN  - 0022-006X (Print)
0022-006x
SP  - 829-41
ST  - Treatment integrity in psychotherapy research: analysis of the studies and examination of the associated factors
T2  - J Consult Clin Psychol
TI  - Treatment integrity in psychotherapy research: analysis of the studies and examination of the associated factors
VL  - 75
ID  - 64
ER  - 

TY  - JOUR
AB  - BACKGROUND: Recent international health events have led to an increased proliferation of remotely delivered health interventions. Even with the pandemic seemingly coming under control, the experiences of the past year have fueled a growth in ideas and technology for increasing the scope of remote care delivery. Unfortunately, clinicians and health systems will have difficulty with the adoption and implementation of these interventions if ongoing and future clinical trials fail to report necessary details about execution, platforms, and infrastructure related to these interventions. The purpose was to develop guidance for reporting of telehealth interventions. METHODS: A working group from the US Pain Management Collaboratory developed guidance for complete reporting of telehealth interventions. The process went through 5-step process from conception to final checklist development with input for many stakeholders, to include all 11 primary investigators with trials in the Collaboratory. RESULTS: An extension focused on unique considerations relevant to telehealth interventions was developed for the Template for the Intervention Description and Replication (TIDieR) checklist. CONCLUSION: The Telehealth Intervention guideline encourages use of the Template for the Intervention Description and Replication (TIDieR) checklist as a valuable tool (TIDieR-Telehealth) to improve the quality of research through a reporting guide of relevant interventions that will help maximize reproducibility and implementation.
AD  - Primary Care Musculoskeletal Research Program, Brooke Army Medical Center, San Antonio, TX, USA. daniel.i.rhon.ctr@mail.mil.
Department of Rehabilitation Medicine, School of Medicine, Uniformed Services University of Health Sciences, Bethesda, MD, USA. daniel.i.rhon.ctr@mail.mil.
Department of Physical Therapy & Athletic Training, University of Utah, Salt Lake City, UT, USA.
Departments of Psychiatry, Neurology, and Psychology, Yale University School of Medicine, New Haven, CT, USA.
University of Texas Health, San Antonio, TX, USA.
Pain Research, Informatics, Multimorbidities, and Education (PRIME) Center, VA Connecticut Healthcare System, West Haven, CT, USA.
Yale Center for Medical Informatics, Yale University School of Medicine, New Haven, CT, USA.
Department of Physical and Occupational Therapy, DoD-VA Extremity Trauma and Amputation Center of Excellence, Naval Medical Center, San Diego, CA, USA.
VA HSR&D Center for Care Delivery and Outcomes Research, Minneapolis VA Medical Center and Professor, University of Minnesota Medical School, Minneapolis, MN, USA.
Department of Orthopaedics, Duke University School of Medicine, and Core Faculty Member, Duke-Margolis Center for Health Policy, Durham, NC, USA.
VA HSR&D Center for the Study of Healthcare Innovation, Implementation & Policy, VA Greater Los Angeles Healthcare System, Los Angeles, CA, USA.
UCLA Departments of Medicine and Health Policy and Management, Los Angeles, CA, USA.
Clinical Epidemiology, Institute for Evidence-Based Healthcare, Faculty of Health Sciences and Medicine, Bond University, Gold Coast, Australia.
AN  - 35655144
AU  - Rhon, D. I.
AU  - Fritz, J. M.
AU  - Kerns, R. D.
AU  - McGeary, D. D.
AU  - Coleman, B. C.
AU  - Farrokhi, S.
AU  - Burgess, D. J.
AU  - Goertz, C. M.
AU  - Taylor, S. L.
AU  - Hoffmann, T.
C2  - PMC9161193
DA  - Jun 2
DO  - 10.1186/s12874-022-01640-7
DP  - NLM
ET  - 2022/06/03
IS  - 1
KW  - *Checklist
Humans
Reproducibility of Results
Research Report
*Telemedicine
Clinical trials
Remote delivery
Reporting guidelines
Telehealth
Virtual care
LA  - eng
N1  - 1471-2288
Rhon, Daniel I
Orcid: 0000-0002-4320-990x
Fritz, Julie M
Kerns, Robert D
Orcid: 0000-0001-7609-2771
McGeary, Donald D
Orcid: 0000-0001-9660-2652
Coleman, Brian C
Orcid: 0000-0002-6926-5571
Farrokhi, Shawn
Orcid: 0000-0001-9732-7429
Burgess, Diana J
Orcid: 0000-0003-1139-7739
Goertz, Christine M
Taylor, Stephanie L
Orcid: 0000-0002-3266-1132
Hoffmann, Tammy
Orcid: 0000-0001-5210-8548
U24 AT009769/AT/NCCIH NIH HHS/United States
UG3 AT009761/AT/NCCIH NIH HHS/United States
UG3 AT009763/AT/NCCIH NIH HHS/United States
Journal Article
Research Support, N.I.H., Extramural
Research Support, U.S. Gov't, Non-P.H.S.
England
BMC Med Res Methodol. 2022 Jun 2;22(1):161. doi: 10.1186/s12874-022-01640-7.
PY  - 2022
SN  - 1471-2288
SP  - 161
ST  - TIDieR-telehealth: precision in reporting of telehealth interventions used in clinical trials - unique considerations for the Template for the Intervention Description and Replication (TIDieR) checklist
T2  - BMC Med Res Methodol
TI  - TIDieR-telehealth: precision in reporting of telehealth interventions used in clinical trials - unique considerations for the Template for the Intervention Description and Replication (TIDieR) checklist
VL  - 22
ID  - 61
ER  - 

TY  - JOUR
AD  - 1Department of Surgery and Cancer, Imperial College London, London, UK.0000 0001 2113 8111grid.7445.2
KPMG International, London, UK.
3Department of trauma and orthopaedic surgery, Epsom and St Helier University Hospitals NHS, London, UK.0000 0004 0581 2008grid.451052.7
4Nuffield Department of Primary Care Health Sciences, University of Oxford, Oxford, UK.0000 0004 1936 8948grid.4991.5
AN  - 31970289
AU  - Rowland, S. P.
AU  - Fitzgerald, J. E.
AU  - Holme, T.
AU  - Powell, J.
AU  - McGregor, A.
C2  - PMC6957674
DO  - 10.1038/s41746-019-0206-x
DP  - NLM
ET  - 2020/01/24
J2  - NPJ digital medicine
KW  - Public health
Therapeutics
LA  - eng
PY  - 2020
SN  - 2398-6352 (Electronic)
2398-6352 (Linking)
SP  - 4
ST  - What is the clinical value of mHealth for patients?
T2  - NPJ Digit Med
TI  - What is the clinical value of mHealth for patients?
UR  - https://www.ncbi.nlm.nih.gov/pubmed/31970289
VL  - 3
ID  - 53
ER  - 

TY  - JOUR
AB  - OBJECTIVE: Integrating mobile phone-based health (m-health) interventions into healthcare systems is one solution to improve access to services for the growing number of patients with chronic illness. Practical challenges such as poor recruitment and inadequate resource allocation can hamper the assessment of such interventions with clinical trial methodology. This paper highlights the challenges encountered during a pilot randomized controlled trial of an m-health medication adherence intervention and offers recommendations for future multi-site, non-drug clinical trials. RESULTS: Eighteen patients were recruited to the study; eight were randomly allocated to the intervention arm. Intervention participants responded to their daily medication-reminder text messages, indicating that medication had been taken or not, and nurses were able to organize their calls around their workload. The trial closed prematurely primarily due to inadequate numbers of eligible patients; however, other potentially resolvable feasibility issues were identified. These included lack of infrastructure at study sites, poor screening data acquisition and management processes, and inexperience in conducting supportive care trials at participating sites. M-health intervention trials are designed to inform implementation of best supportive care practice. Adequate skills and infrastructure are research prerequisites that require careful consideration and sufficient investment for the successful execution of multi-site supportive care trials. Trial registration Australian and New Zealand Clinical Trials Register: ACTRN12612000635864.
AD  - School of Nursing and Midwifery, Faculty of Health, Deakin University, Geelong, VIC, Australia.
Institute of Sport, Exercise and Active Living, Victoria University, Footscray, VIC, Australia.
Peter MacCallum Cancer Centre, Parkville, Melbourne, VIC, Australia.
Royal Melbourne Hospital, Parkville, Melbourne, VIC, Australia.
University of Melbourne, Melbourne, VIC, Australia.
Cancer Council Australia, Sydney, Australia.
Department of Psychology, University of Sydney, Sydney, Australia.
Peter MacCallum Cancer Centre, Parkville, Melbourne, VIC, Australia. pschofield@swin.edu.au.
University of Melbourne, Melbourne, VIC, Australia. pschofield@swin.edu.au.
Swinburne University of Technology, Hawthorn, VIC, Australia. pschofield@swin.edu.au.
AN  - 30987685
AU  - Russell, L.
AU  - Pascoe, M. C.
AU  - Seymour, J. F.
AU  - Aranda, S.
AU  - Butow, P.
AU  - Gough, K.
AU  - Schofield, P.
C2  - PMC6466650
DA  - Apr 15
DO  - 10.1186/s13104-019-4264-6
ET  - 2019/04/17
IS  - 1
KW  - Antineoplastic Agents/*therapeutic use
Australia
*Early Termination of Clinical Trials
Humans
Medication Adherence/*statistics & numerical data
Mouth Neoplasms/*drug therapy/pathology/psychology
Patient Selection
Pilot Projects
Telemedicine/*organization & administration
Text Messaging
Chronic myeloid leukemia
Feasibility
Supportive care trials
m-health
N1  - Russell, Lahiru
Pascoe, Michaela C
Seymour, John F
Aranda, Sanchia
Butow, Phyllis
Gough, Karla
Schofield, Penelope
eng
ALLG SC04/Australiasian Lymphoma and Leukaemia Group/
Multicenter Study
Randomized Controlled Trial
England
BMC Res Notes. 2019 Apr 15;12(1):226. doi: 10.1186/s13104-019-4264-6.
PY  - 2019
SN  - 1756-0500 (Electronic)
1756-0500 (Linking)
SP  - 226
ST  - The trials and tribulations of conducting an m-health pilot randomized controlled trial to improve oral cancer therapy adherence: recommendations for future multisite, non-drug clinical trials
T2  - BMC Res Notes
TI  - The trials and tribulations of conducting an m-health pilot randomized controlled trial to improve oral cancer therapy adherence: recommendations for future multisite, non-drug clinical trials
UR  - https://www.ncbi.nlm.nih.gov/pubmed/30987685
VL  - 12
ID  - 185
ER  - 

TY  - JOUR
AB  - BACKGROUND: In 2008, the Cochrane Collaboration introduced a tool for assessing the risk of bias in clinical trials included in Cochrane reviews. The risk of bias (RoB) tool is based on narrative descriptions of evidence-based methodological features known to increase the risk of bias in trials. METHODS: To assess the usability of this tool, we conducted an evaluation by means of focus groups, online surveys and a face-to-face meeting. We obtained feedback from a range of stakeholders within The Cochrane Collaboration regarding their experiences with, and perceptions of, the RoB tool and associated guidance materials. We then assessed this feedback in a face-to-face meeting of experts and stakeholders and made recommendations for improvements and further developments of the RoB tool. RESULTS: The survey attracted 380 responses. Respondents reported taking an average of between 10 and 60 minutes per study to complete their RoB assessments, which 83% deemed acceptable. Most respondents (87% of authors and 95% of editorial staff) thought RoB assessments were an improvement over past approaches to trial quality assessment. Most authors liked the standardized approach (81%) and the ability to provide quotes to support judgements (74%). A third of participants disliked the increased workload and found the wording describing RoB judgements confusing. The RoB domains reported to be the most difficult to assess were incomplete outcome data and selective reporting of outcomes. Authors expressed the need for more guidance on how to incorporate RoB assessments into meta-analyses and review conclusions. Based on this evaluation, recommendations were made for improvements to the RoB tool and the associated guidance. The implementation of these recommendations is currently underway. CONCLUSIONS: Overall, respondents identified positive experiences and perceptions of the RoB tool. Revisions of the tool and associated guidance made in response to this evaluation, and improved provision of training, may improve implementation.
AD  - School of Social and Community Medicine, University of Bristol, Bristol, UK. j.savovic@bristol.ac.uk.
AN  - 24731537
AU  - Savovic, J.
AU  - Weeks, L.
AU  - Sterne, J. A.
AU  - Turner, L.
AU  - Altman, D. G.
AU  - Moher, D.
AU  - Higgins, J. P.
C2  - PMC4022341
DA  - Apr 15
DO  - 10.1186/2046-4053-3-37
ET  - 2014/04/16
KW  - *Bias
Data Collection
Evidence-Based Medicine/methods/*standards
Focus Groups
Humans
Randomized Controlled Trials as Topic/*standards
Risk Assessment
N1  - Savovic, Jelena
Weeks, Laura
Sterne, Jonathan A C
Turner, Lucy
Altman, Douglas G
Moher, David
Higgins, Julian P T
eng
G0701659/1/MRC_/Medical Research Council/United Kingdom
CAPMC/CIHR/Canada
U105285807/MRC_/Medical Research Council/United Kingdom
MR/K025643/1/MRC_/Medical Research Council/United Kingdom
G0701659/MRC_/Medical Research Council/United Kingdom
C-5592/CRUK_/Cancer Research UK/United Kingdom
Evaluation Study
Research Support, Non-U.S. Gov't
England
Syst Rev. 2014 Apr 15;3:37. doi: 10.1186/2046-4053-3-37.
PY  - 2014
SN  - 2046-4053 (Electronic)
2046-4053 (Linking)
SP  - 37
ST  - Evaluation of the Cochrane Collaboration's tool for assessing the risk of bias in randomized trials: focus groups, online survey, proposed recommendations and their implementation
T2  - Syst Rev
TI  - Evaluation of the Cochrane Collaboration's tool for assessing the risk of bias in randomized trials: focus groups, online survey, proposed recommendations and their implementation
UR  - https://www.ncbi.nlm.nih.gov/pubmed/24731537
VL  - 3
ID  - 233
ER  - 

TY  - JOUR
AB  - OBJECTIVE: To provide guidance on how systematic review authors, guideline developers, and health technology assessment practitioners should approach the use of the risk of bias in nonrandomized studies of interventions (ROBINS-I) tool as a part of GRADE's certainty rating process. STUDY DESIGN AND SETTING: The study design and setting comprised iterative discussions, testing in systematic reviews, and presentation at GRADE working group meetings with feedback from the GRADE working group. RESULTS: We describe where to start the initial assessment of a body of evidence with the use of ROBINS-I and where one would anticipate the final rating would end up. The GRADE accounted for issues that mitigate concerns about confounding and selection bias by introducing the upgrading domains: large effects, dose-effect relations, and when plausible residual confounders or other biases increase certainty. They will need to be considered in an assessment of a body of evidence when using ROBINS-I. CONCLUSIONS: The use of ROBINS-I in GRADE assessments may allow for a better comparison of evidence from randomized controlled trials (RCTs) and nonrandomized studies (NRSs) because they are placed on a common metric for risk of bias. Challenges remain, including appropriate presentation of evidence from RCTs and NRSs for decision-making and how to optimally integrate RCTs and NRSs in an evidence assessment.
AD  - Department of Health Research Methods, Evidence, and Impact and McGRADE Center, McMaster University, 1280 Main Street West, Hamilton, Ontario, L8S4K1, Canada; Department of Medicine, McMaster University, 1280 Main Street West, Hamilton, Ontario, L8S4K1, Canada. Electronic address: schuneh@mcmaster.ca.
Department of Health Research Methods, Evidence, and Impact and McGRADE Center, McMaster University, 1280 Main Street West, Hamilton, Ontario, L8S4K1, Canada.
Department of Health Research Methods, Evidence, and Impact and McGRADE Center, McMaster University, 1280 Main Street West, Hamilton, Ontario, L8S4K1, Canada; AUB GRADE Center, Clinical Research Institute, American University of Beirut, PO Box 11-0236, Riad El Solh, Beirut, 1107 2020, Lebanon.
Department of Health Research Methods, Evidence, and Impact and McGRADE Center, McMaster University, 1280 Main Street West, Hamilton, Ontario, L8S4K1, Canada; Department of Medicine, University of Kansas Medical Center, 3901 Rainbow Blvd, MS3002, Kansas City, KS, 66160, USA.
Cochrane Germany, Medical Center University of Freiburg, Breisacher Strasse 153, Freiburg, 79110, Germany.
Integrated Risk Information System (IRIS) Division, National Center for Environmental Assessment, Environmental Protection Agency, 1200 Pennsylvania Avenue, N.W.Washington, DC 20460, USA.
Department for Evidence-Based Medicine and Clinical Epidemiology, Danube University Krems, Dr Karl Dorrek Strasse 30, Krems, 3500, Austria.
Basel Institute of Clinical Epidemiology, University Hospital Basel, Hebelstrasse 10, Basel, 4031, Switzerland.
MRC/CSO Social and Public Health Sciences Unit, University of Glasgow, Top Floor, 200 Renfield Street, Glasgow, G2 3QB, Scotland.
Population Health Sciences, Bristol Medical School, University of Bristol, Canynge Hall, 39 Whatley Road, Bristol, BS8 2PS, UK.
Department of Health Research Methods, Evidence, and Impact and McGRADE Center, McMaster University, 1280 Main Street West, Hamilton, Ontario, L8S4K1, Canada; Department of Medicine, McMaster University, 1280 Main Street West, Hamilton, Ontario, L8S4K1, Canada.
AN  - 29432858
AU  - Schunemann, H. J.
AU  - Cuello, C.
AU  - Akl, E. A.
AU  - Mustafa, R. A.
AU  - Meerpohl, J. J.
AU  - Thayer, K.
AU  - Morgan, R. L.
AU  - Gartlehner, G.
AU  - Kunz, R.
AU  - Katikireddi, S. V.
AU  - Sterne, J.
AU  - Higgins, J. P.
AU  - Guyatt, G.
AU  - Group, Grade Working
C2  - PMC6692166
DA  - Jul
DO  - 10.1016/j.jclinepi.2018.01.012
ET  - 2018/02/13
KW  - *Bias
Clinical Trials as Topic/standards
Evidence-Based Medicine/methods/*standards
Humans
Observational Studies as Topic/standards
*Practice Guidelines as Topic/standards
Risk Assessment
Risk Factors
Systematic Reviews as Topic
Uncertainty
Certainty of the evidence
Grade
Nonrandomized studies
Quality of evidence
Robins
Risk of bias
authors have not declared financial conflicts of interest. Part of the work has
been presented scientific conferences and at GRADE Working Group meetings. This
article has been officially endorsed by the GRADE Working Group.
N1  - Schunemann, Holger J
Cuello, Carlos
Akl, Elie A
Mustafa, Reem A
Meerpohl, Jorg J
Thayer, Kris
Morgan, Rebecca L
Gartlehner, Gerald
Kunz, Regina
Katikireddi, S Vittal
Sterne, Jonathan
Higgins, Julian Pt
Guyatt, Gordon
eng
MR/M025209/1/MRC_/Medical Research Council/United Kingdom
SPHSU15/CSO_/Chief Scientist Office/United Kingdom
SPHSU13/CSO_/Chief Scientist Office/United Kingdom
MC_UU_12017/15/MRC_/Medical Research Council/United Kingdom
SCAF/15/02/CSO_/Chief Scientist Office/United Kingdom
MC_UU_12017/13/MRC_/Medical Research Council/United Kingdom
J Clin Epidemiol. 2019 Jul;111:105-114. doi: 10.1016/j.jclinepi.2018.01.012. Epub 2018 Feb 9.
PY  - 2019
SN  - 1878-5921 (Electronic)
0895-4356 (Print)
0895-4356 (Linking)
SP  - 105-114
ST  - GRADE guidelines: 18. How ROBINS-I and other tools to assess risk of bias in nonrandomized studies should be used to rate the certainty of a body of evidence
T2  - J Clin Epidemiol
TI  - GRADE guidelines: 18. How ROBINS-I and other tools to assess risk of bias in nonrandomized studies should be used to rate the certainty of a body of evidence
UR  - https://www.ncbi.nlm.nih.gov/pubmed/29432858
VL  - 111
ID  - 250
ER  - 

TY  - JOUR
AB  - BACKGROUND: The use of mobile apps for health and well being promotion has grown exponentially in recent years. Yet, there is currently no app-quality assessment tool beyond "star"-ratings. OBJECTIVE: The objective of this study was to develop a reliable, multidimensional measure for trialling, classifying, and rating the quality of mobile health apps. METHODS: A literature search was conducted to identify articles containing explicit Web or app quality rating criteria published between January 2000 and January 2013. Existing criteria for the assessment of app quality were categorized by an expert panel to develop the new Mobile App Rating Scale (MARS) subscales, items, descriptors, and anchors. There were sixty well being apps that were randomly selected using an iTunes search for MARS rating. There were ten that were used to pilot the rating procedure, and the remaining 50 provided data on interrater reliability. RESULTS: There were 372 explicit criteria for assessing Web or app quality that were extracted from 25 published papers, conference proceedings, and Internet resources. There were five broad categories of criteria that were identified including four objective quality scales: engagement, functionality, aesthetics, and information quality; and one subjective quality scale; which were refined into the 23-item MARS. The MARS demonstrated excellent internal consistency (alpha = .90) and interrater reliability intraclass correlation coefficient (ICC = .79). CONCLUSIONS: The MARS is a simple, objective, and reliable tool for classifying and assessing the quality of mobile health apps. It can also be used to provide a checklist for the design and development of new high quality health apps.
AD  - Institute of Health & Biomedical Innovation, School of Psychology and Counselling, Queensland University of Technology (QUT), Brisbane, QLD, Australia.
AN  - 25760773
AU  - Stoyanov, S. R.
AU  - Hides, L.
AU  - Kavanagh, D. J.
AU  - Zelenko, O.
AU  - Tjondronegoro, D.
AU  - Mani, M.
C2  - PMC4376132
DA  - Mar 11
DO  - 10.2196/mhealth.3422
DP  - NLM
ET  - 2015/03/12
IS  - 1
KW  - assessment
e-health
mental health
mobile application
mobile health (mhealth)
rating
scale development
well being
LA  - eng
N1  - 2291-5222
Stoyanov, Stoyan R
Orcid: 0000-0003-3399-3347
Hides, Leanne
Orcid: 0000-0002-4550-8460
Kavanagh, David J
Orcid: 0000-0001-9072-8828
Zelenko, Oksana
Orcid: 0000-0003-1096-1190
Tjondronegoro, Dian
Orcid: 0000-0001-7446-2839
Mani, Madhavan
Orcid: 0000-0002-3384-8070
Journal Article
Canada
JMIR Mhealth Uhealth. 2015 Mar 11;3(1):e27. doi: 10.2196/mhealth.3422.
PY  - 2015
SN  - 2291-5222 (Print)
2291-5222
SP  - e27
ST  - Mobile app rating scale: a new tool for assessing the quality of health mobile apps
T2  - JMIR Mhealth Uhealth
TI  - Mobile app rating scale: a new tool for assessing the quality of health mobile apps
VL  - 3
ID  - 59
ER  - 

TY  - JOUR
AB  - OBJECTIVE: The proliferation of m-health interventions has led to a growing research area of app analysis. We derived RACE (Review, Assess, Classify, and Evaluate) framework through the integration of existing methodologies for the purpose of analyzing m-health apps, and applied it to study opioid apps. MATERIALS AND METHODS: The 3-step RACE framework integrates established methods and evidence-based criteria used in a successive manner to identify and analyze m-health apps: the Preferred Reporting Items for Systematic Reviews and Meta-Analyses, inter-rater reliability analysis, and Nickerson-Varshney-Muntermann taxonomy. RESULTS: Using RACE, 153 opioid apps were identified, assessed, and classified leading to dimensions of Target Audience, Key Function, Operation, Security & Privacy, and Impact, with Cohen's kappa < 1.0 suggesting subjectivity in app narrative assessments. The most common functions were education (24%), prescription (16%), reminder-monitoring-support (13%), and treatment & recovery (37%). A majority are passive apps (56%). The target audience are patients (49%), healthcare professionals (39%), and others (12%). Security & Privacy is evident in 84% apps. DISCUSSION: Applying the 3-step RACE framework revealed patterns and gaps in opioid apps leading to systematization of knowledge. Lessons learned can be applied to the study of m-health apps for other health conditions. CONCLUSION: With over 350 000 existing and emerging m-health apps, RACE shows promise as a robust and replicable framework for analyzing m-health apps for specific health conditions. Future research can utilize the RACE framework toward understanding the dimensions and characteristics of existing m-health apps to inform best practices for collaborative, connected and continued care.
What is already known?• M-health apps are increasingly utilized to address overall health and well-being.• M-health apps are currently studied using a wide range of methodologies.• There is a need for a framework to guide systematic investigation of m-health apps.What did we find?• Three-step RACE framework is designed for systematic investigation of m-health apps.• By applying RACE to opioid apps, we derived numerous insights for practice and research.• Lessons learned from this implementation can be applied to the study of m-health apps for other health conditions.
eng
AD  - Department of Computer Information Systems, Georgia State University, Atlanta, Georgia, USA.
Department of Management Information Systems, University of Illinois at Springfield, Springfield, Illinois, USA.
Department of Computer Science, Georgia State University, Atlanta, Georgia, USA.
Department of Public Health, Levine College of Health Sciences, Wingate University, Wingate, North Carolina, USA.
AN  - 34939117
AU  - Varshney, U.
AU  - Singh, N.
AU  - Bourgeois, A. G.
AU  - Dube, S. R.
C2  - PMC8827031
DA  - Jan 29
DO  - https://doi.org/10.1093/jamia/ocab277
DP  - NLM
ET  - 2021/12/24
IS  - 3
KW  - Analgesics, Opioid
Humans
*Mobile Applications
Privacy
Reproducibility of Results
*Telemedicine
evidence-based criteria
framework
m-health apps
opioids
structured taxonomy
LA  - eng
N1  - 1527-974x
Varshney, Upkar
Singh, Neetu
Bourgeois, Anu G
Dube, Shanta R
Journal Article
England
J Am Med Inform Assoc. 2022 Jan 29;29(3):520-535. doi: 10.1093/jamia/ocab277.
PY  - 2022
SN  - 1067-5027 (Print)
1067-5027
SP  - 520-535
ST  - Review, Assess, Classify, and Evaluate (RACE): a framework for studying m-health apps and its application for opioid apps
T2  - J Am Med Inform Assoc
TI  - Review, Assess, Classify, and Evaluate (RACE): a framework for studying m-health apps and its application for opioid apps
VL  - 29
ID  - 86
ER  - 

TY  - JOUR
AB  - OBJECTIVES: Traditionally, health technology assessment (HTA) focuses on assessing the impact of pharmaceutical technologies on health and care. Resources are scarce and policy makers aim to achieve effective, accessible health care. eHealth innovations are increasingly more integrated in all healthcare domains. However, how eHealth is assessed prior to its implementation in care practices is unclear. To support evidence-informed policy making, this study aimed to identify frameworks and methods for assessing eHealth's impact on health care. METHODS: The scientific literature in five bibliographical databases was systematically reviewed. Articles were included if the study was conducted in a clinical setting, used an HTA framework and assessed an eHealth service. A systematic qualitative narrative approach was applied for analysis and reporting. RESULTS: Twenty-one HTA frameworks were identified in twenty-three articles. All frameworks addressed outcomes related to the technical performance and functionalities of eHealth service under assessment. The majority also addressed costs (n = 19), clinical outcomes (n = 14), organizational (n = 15) and system level aspects (n = 13). Most frameworks can be classified as dimensional (n = 13), followed by staged (n = 3), hybrid (n = 3), and business modeling frameworks (n = 2). Six frameworks specified assessment outcomes and methods. CONCLUSIONS: HTA frameworks are available for a-priori impact assessment of eHealth services. The frameworks vary in assessment outcomes, methods, and specificity. Demonstrated applicability in practice is limited. Recommendations include standardization of: (i) reporting characteristics of eHealth services, and (ii) specifying assessment outcomes and methods following a stepped-approach tailored to the functional characteristics of eHealth services. Standardization might improve the quality and comparability of eHTA assessments.
AD  - Department of Clinical, Neuro-, & Developmental Psychology, Faculty of Behavioural and Movement Sciences, Vrije Universiteit Amsterdam, Van der Boechorststraat 7, 1081BTAmsterdam, The Netherlands.
Amsterdam Public Health Research Institute, Mental Health, Van der Boechorststraat 7, 1081BTAmsterdam, The Netherlands.
GGZ inGeest Specialized Mental Healthcare, Research and Innovation, Oldenaller 1, 1081HJAmsterdam, The Netherlands.
Telepsychiatric Unit, University Hospital, Faculty of Health Science, Odense University Hospital, University of Southern Denmark, Sdr. Boulevard 29, DK-5000Odense C, Denmark.
National Health Care Institute (Zorginstituut Nederland), Willem Dudokhof 1, 1112ZADiemen, The Netherlands.
Amsterdam University Medical Centers, Educational Institute of Medical Informatics, Meibergdreef 9, 1105AZAmsterdam, The Netherlands.
AN  - 32297588
AU  - Vis, C.
AU  - Bührmann, L.
AU  - Riper, H.
AU  - Ossebaard, H. C.
DA  - Jun
DO  - https://doi.org/10.1017/s026646232000015x
DP  - NLM
ET  - 2020/04/17
IS  - 3
KW  - *Technology Assessment, Biomedical
*Telemedicine
Health Technology Assessment (HTA)
Telemedicine
eHealth
LA  - eng
N1  - 1471-6348
Vis, Christiaan
Orcid: 0000-0001-8783-8487
Bührmann, Leah
Riper, Heleen
Ossebaard, Hans C
Journal Article
Systematic Review
England
Int J Technol Assess Health Care. 2020 Jun;36(3):204-216. doi: 10.1017/S026646232000015X. Epub 2020 Apr 16.
PY  - 2020
SN  - 0266-4623
SP  - 204-216
ST  - Health technology assessment frameworks for eHealth: A systematic review
T2  - Int J Technol Assess Health Care
TI  - Health technology assessment frameworks for eHealth: A systematic review
VL  - 36
ID  - 87
ER  - 

TY  - JOUR
AD  - Fisher Institute of Health and Well-Being, College of Health, Ball State University, Muncie, IN, United States.
Department of Nutrition and Health Sciences, College of Health, Ball State University, Muncie, IN, United States.
Department of Biomedical and Health Informatics, Children's Hospital of Philadelphia, Philadelphia, PA, United States.
School of Public Health, Imperial College London, London, United Kingdom.
Department of Health Behavior and Policy, Virginia Commonwealth University, Richmond, VA, United States.
School of Nursing, The University of Texas at Austin, Austin, TX, United States.
School of Information, The University of Texas at Austin, Austin, TX, United States.
Department of Nutrition and Food Studies, George Mason University, Fairfax, VA, United States.
Department of Health, Behavior and Society, Johns Hopkins University, Baltimore, MD, United States.
AN  - 32343253
AU  - Wang, Y.
AU  - Min, J.
AU  - Khuri, J.
AU  - Xue, H.
AU  - Xie, B.
AU  - L, A. Kaminsky
AU  - L, J. Cheskin
C2  - PMC7218595
DO  - https://doi.org/10.2196/15400
ET  - 2020/04/29
IS  - 4
KW  - *diabetes mellitus
*mHealth
*mobile app
*obesity
*overweight
*telemedicine
PY  - 2020
SN  - 2291-5222 (Electronic)
2291-5222 (Linking)
SP  - e15400
ST  - Effectiveness of mobile health interventions on diabetes and obesity treatment and management: systematic review of systematic reviews
T2  - JMIR Mhealth Uhealth
TI  - Effectiveness of mobile health interventions on diabetes and obesity treatment and management: systematic review of systematic reviews
UR  - https://www.ncbi.nlm.nih.gov/pubmed/32343253
VL  - 8
ID  - 15
ER  - 

TY  - JOUR
AD  - University of Pittsburgh, Pittsburgh, Pennsylvania 15213, USA.
AN  - 23325302
AU  - Wolf, J. A.
AU  - Moreau, J. F.
AU  - Akilov, O.
AU  - Patton, T.
AU  - English, J. C., 3rd
AU  - Ho, J.
AU  - Ferris, L. K.
C2  - PMC4019431
DO  - https://doi.org/10.1001/jamadermatol.2013.2382
ET  - 2013/01/18
IS  - 4
KW  - Algorithms
*Cell Phone
*Computers, Handheld
Dermoscopy
Diagnosis, Differential
*Diagnostic Errors
Electronic Mail
Humans
Image Interpretation, Computer-Assisted/methods
Melanoma/*diagnosis
ROC Curve
Skin Neoplasms/*diagnosis
*Software
Telemedicine/*instrumentation
User-Computer Interface
Video Recording/methods
PY  - 2013
SN  - 2168-6084 (Electronic)
2168-6068 (Linking)
SP  - 422-6
ST  - Diagnostic inaccuracy of smartphone applications for melanoma detection
T2  - JAMA Dermatol
TI  - Diagnostic inaccuracy of smartphone applications for melanoma detection
UR  - https://www.ncbi.nlm.nih.gov/pubmed/23325302
VL  - 149
ID  - 13
ER  - 

TY  - BOOK
AU  - World Health Organization
CY  - Switzerland
PB  - WHO Press
PY  - 2011
SN  - 978 92 4 156425 0
ST  - mHealth: new horizons for health through mobile technologies: second global survey on eHealth (Global Observatory for eHealth series - Volume 3)
TI  - mHealth: new horizons for health through mobile technologies: second global survey on eHealth (Global Observatory for eHealth series - Volume 3)
UR  - https://apps.who.int/iris/bitstream/handle/10665/44607/9789241564250_eng.pdf;jsessionid=2CA81114F9552ABE40845501295757C0?sequence=1
ID  - 32
ER  - 

TY  - WEB
AU  - World Health Organization
C1  - 2020
C2  - 15 December
M1  - 23 December
PY  - 2020
ST  - European Union mHealth Hub Project - Horizon 2020
TI  - European Union mHealth Hub Project - Horizon 2020
UR  - https://www.who.int/initiatives/behealthy/our-work/horizon-2020
VL  - 2023
ID  - 20
ER  - 

TY  - JOUR
AN  - 7217482
AU  - Yeaton, W. H.
AU  - Sechrest, L.
DA  - Apr
DO  - https://doi.org/10.1037//0022-006x.49.2.156
DP  - NLM
ET  - 1981/04/01
IS  - 2
KW  - Decision Making
Humans
Outcome and Process Assessment, Health Care
Psychotherapy/*methods
LA  - eng
N1  - Yeaton, W H
Sechrest, L
Journal Article
United States
J Consult Clin Psychol. 1981 Apr;49(2):156-67. doi: 10.1037//0022-006x.49.2.156.
PY  - 1981
SN  - 0022-006X (Print)
0022-006x
SP  - 156-67
ST  - Critical dimensions in the choice and maintenance of successful treatments: strength, integrity, and effectiveness
T2  - J Consult Clin Psychol
TI  - Critical dimensions in the choice and maintenance of successful treatments: strength, integrity, and effectiveness
VL  - 49
ID  - 62
ER  - 
