# Supplementary material for: Methodological Challenges in Randomized Controlled Trials of mHealth Interventions: Cross-Sectional Survey Study and Consensus-Based Recommendations
Source: J Med Internet Res. 2024 Dec 19;26:e53187. doi: 10.2196/53187 (PMC11695959; doi:10.2196/53187)
Supplement: Multimedia Appendix 5 [file jmir_v26i1e53187_app5.xlsx]

## Sheet: Total
CASE	MC01_01	MC01_02	MC01_03	MC01_04	MC02_01	MC02_02	MC3_02	MC3_03	MC3_04	MC3_05	MC5_01	MC5_02	MC5_03	MC5_04	MC5_05	MC6_01	MC6_02	MC6_03	MC6_04	MC6_05	MC6_06	OtherMC	MI01	MI01_01	MI01_02	MI01_03	MI01_04	MI01_05	MI01_06	MI01_07	MI01_08	MI01_09	MI01_10	MI01_11	MI01_12	MI01_13	MI01_14	MI01_15	MI01_16	MI01_17	MI01_17a	MI02	MI03	MI04	MI04_01	MI04_02	MI04_03	MI04_04	MI04_05
Interview number (ongoing)	Challenges in the recruitment: Achieving the required sample size	Challenges in the recruitment: Enrolling participants with characteristics representative of the desired trial population	Challenges in the recruitment: Verifying the participants’ identity (participants can register more than once using different identities)	Challenges in the recruitment: Implementing the informed consent procedure	Challenges in the randomization: Concealing the randomization sequence during allocation to treatment	Challenges in the randomization: Including the randomization process into the app	Challenges intervention integrity: Defining adherence to the mHealth intervention	Challenges intervention integrity: Measuring adherence to the mHealth intervention	Challenges intervention integrity: Determining which active components of the mHealth intervention are used/received by the participant	Challenges intervention integrity: Low rates of adherence to the mHealth intervention	Challenges in the outcome measurement: High proportion of participants lost-to-follow-up	Challenges in the outcome measurement: Differential follow-up rates between the intervention and comparator groups	Challenges in the outcome measurement: Availability of suitable outcome measurement instruments for mHealth trials	Challenges in the outcome measurement: Large amount of missing data	Challenges in the outcome measurement: Verifying the validity of data	Challenges in data analysis: Analyzing clustered data	Challenges in data analysis: Analyzing large amounts of data	Challenges in data analysis: Analyzing patient-reported outcomes (i.e., self-reports)	Challenges in data analysis: Analyzing passive data (e.g., data collected from smartphone sensors)	Challenges in data analysis: Analyzing data with repeated measurements across time	Challenges in data analysis: Dealing with large amounts of missing data	OtherMethodolChallenges: [01]	AcadBackground: Residual option (negative) or number of selected options	AcadBackground: Biology	AcadBackground: Chemistry	AcadBackground: Computer science	AcadBackground: Economics	AcadBackground: Engineering	AcadBackground: Epidemiology	AcadBackground: Linguistics	AcadBackground: Medicine	AcadBackground: Neuroscience	AcadBackground: Nursing	AcadBackground: Philosophy	AcadBackground: Physics	AcadBackground: Psychology	AcadBackground: Physiotherapy	AcadBackground: Social science	AcadBackground: Sports science	AcadBackground: Other	AcadBackground: Other (free text)	NumberRTonMHealth	FullyRemoteTrials	Countries: Residual option (negative) or number of selected options	Countries: Australia	Countries: Canada	Countries: China	Countries: Finland	Countries: France
1	5	5	5	5	5	5	5	5	5	5	5	5	5	5	5	5	5	5	5	5	5		1	1	1	1	1	1	1	1	1	2	1	1	1	1	1	1	1	1		2	1	1	1	1	1	1	2
2	1	1	1	1	1	1	1	1	1	1	1	1	1	1	1	1	1	1	1	1	1		1	1	1	1	1	2	1	1	1	1	1	1	1	1	1	1	1	1		2	1	1	1	1	1	1	1
3	3	3	3	3	2	2	4	4	3	3	3	4	3	4	3	4	5	5	-1	5	5		1	1	1	1	1	1	1	1	1	1	1	1	1	2	1	1	1	1		1	2	1	1	1	1	1	1
4	5	5	3	2	3	3	5	5	5	5	5	5	5	5	5	3	3	3	3	3	3		1	1	1	1	1	1	1	1	1	1	1	1	1	1	2	1	1	1		4	1	1	1	1	1	1	1
5	1	1	5	1	1	1	1	1	3	3	3	3	4	3	4	-1	3	3	5	3	3		1	1	1	1	1	1	1	1	1	1	1	1	1	1	1	1	1	2	Mathematics	3	1	1	1	1	1	1	1
6	2	3	4	2	2	2	4	2	2	2	2	2	2	2	2	2	2	2	1	1	2	Not technically advanced populations can be difficult to reach	1	1	1	1	1	1	1	1	2	1	1	1	1	1	1	1	1	1		3	2	1	1	1	1	1	1
7	2	4	-1	3	3	-1	2	2	2	4	4	3	4	4	4	3	3	3	3	3	3		1	1	1	1	1	1	1	1	1	1	1	1	1	1	1	1	1	2	Nutrition and Dietetics	2	1	1	2	1	1	1	1
8	4	4	5	2	3	-1	5	4	-1	-1	5	4	3	5	5	3	3	3	-1	3	3	fraudulent participants	3	2	1	1	1	1	2	1	1	1	1	1	1	1	1	1	1	2	digital health	1	1	1	1	2	1	1	1
9	2	3	5	3	-1	2	2	2	2	4	4	3	3	4	3	3	3	3	3	3	3		1	1	1	1	1	1	1	1	1	1	1	1	1	2	1	1	1	1		4	1	1	1	1	1	1	1
10	3	3	3	3	4	4	4	4	4	3	3	3	4	3	3	3	3	3	5	3	3		1	1	1	1	1	1	1	1	2	1	1	1	1	1	1	1	1	1		2	2	1	1	1	1	1	1
11	2	2	3	3	4	3	3	3	3	3	3	3	3	3	3	3	3	3	3	3	3		1	1	1	1	1	1	1	1	1	1	1	1	1	1	1	1	1	2	Behavioral Science	2	1	2	1	1	1	1	1
12	4	4	1	3	3	3	4	1	1	3	3	3	3	2	2	1	1	3	2	1	3		1	1	1	1	1	1	1	1	1	1	1	1	1	1	1	1	1	2	NUTRITION	1	1	1	1	1	2	1	1
13	4	3	3	1	5	1	5	4	5	3	3	3	3	3	3	4	4	-1	-1	3	3		1	1	1	1	1	1	1	1	1	1	1	1	1	1	1	1	1	2	Pharmacy	1	1	1	1	1	1	1	1
14	3	3	3	3	3	3	2	2	2	2	3	3	3	3	3	3	3	3	3	3	3		1	1	1	1	1	1	1	1	2	1	1	1	1	1	1	1	1	1		2	2	1	1	1	1	1	1
15	1	3	4	2	2	4	2	3	2	5	4	4	3	5	3	3	4	3	4	3	3		1	1	1	1	1	1	1	1	1	1	1	1	1	2	1	1	1	1		1	1	1	1	1	1	1	1
16	4	4	5	4	5	3	5	5	-1	3	3	3	4	2	3	3	3	3	4	4	-1		1	1	1	1	1	1	1	1	2	1	1	1	1	1	1	1	1	1		1	2	1	1	1	1	1	1
17	2	3	3	2	3	3	4	5	4	4	3	3	3	3	3	3	3	3	3	3	3		1	1	1	1	1	1	1	1	1	1	1	1	1	1	2	1	1	1		1	1	1	1	1	1	1	1
18	3	3	3	3	4	-1	3	2	2	4	3	2	4	3	3	4	4	3	4	3	3	Training participants to set up and use technology remotely (set up a bluetooth scale and connect it to their phone, etc.). Getting 3rd party technology to work when you don't have control over the technical aspects of it.	1	1	1	1	1	1	1	1	1	1	1	1	1	1	1	1	1	2	Nutrition and Public Health	5	1	1	1	1	1	1	1
19	4	4	-1	3	4	3	3	2	2	4	3	3	3	3	2	3	3	3	-1	2	3		1	1	1	1	1	1	1	1	2	1	1	1	1	1	1	1	1	1		2	1	1	1	1	1	1	1
20	5	5	3	3	3	-1	4	3	3	3	3	3	5	4	3	3	-1	3	3	4	-1	Determining a meaningful way to reward participation in trials involving mhealth interventions.	1	1	1	2	1	1	1	1	1	1	1	1	1	1	1	1	1	1		1	1	1	1	1	1	1	1
21	3	4	3	2	2	2	2	2	2	2	4	3	2	1	2	2	2	2	2	3	3	Some participants had problems in enrolling because of some myths on what we shall use with their data	1	1	1	1	1	1	1	1	1	1	2	1	1	1	1	1	1	1		3	2	1	1	1	1	1	1
22	3	4	2	2	2	-1	4	2	4	5	4	4	3	4	-1	-1	-1	-1	-1	-1	-1		3	1	1	1	1	1	1	1	1	1	1	1	1	2	1	1	2	2	Molecular Biology and Biochemistry	1	1	1	1	2	1	1	1
23	3	3	4	3	3	3	4	4	2	4	3	3	3	4	4	3	3	3	3	3	4	New versions/ updates to OS/app created unintended problems (syncing, etc)	2	1	1	1	1	1	2	1	1	1	1	1	1	1	1	1	1	2	Biostatistics	2	2	1	1	1	1	1	1
24	2	2	5	4	-1	4	4	5	2	5	4	5	4	4	4	3	4	3	4	4	4	consistently finding greater participation in follow up in control groups vs intervention groups	1	1	1	1	1	1	1	1	1	1	1	1	1	2	1	1	1	1		5	1	1	1	1	1	1	1
25	-1	-1	-1	-1	3	3	1	1	1	1	1	3	3	2	3	3	3	3	1	3	2	The biggest issue for the trials I work on is contamination between study arms and the potential for large proportions of the control arm group to get access to the intervention.	1	1	1	1	1	1	1	1	1	1	1	1	1	1	1	1	1	2	public health	2	2	1	1	1	1	1	1
26	3	3	3	2	2	2	2	1	1	4	5	4	3	4	3	3	3	3	4	3	4		1	1	1	1	1	1	1	1	1	1	1	1	1	1	1	1	1	2	Physical Education	5	1	1	2	1	1	1	1
27	3	5	3	4	4	3	2	2	4	5	4	4	3	4	3	3	2	3	2	4	4		2	1	1	1	1	1	2	1	2	1	1	1	1	1	1	1	1	1		1	2	1	1	1	1	1	1
28	4	4	3	4	4	4	4	4	5	5	4	-1	3	2	4	3	3	4	-1	-1	4		1	1	1	1	1	1	1	1	1	1	1	1	1	1	1	1	1	2	Medical Informatics	2	2	1	1	1	1	1	1
29	2	2	2	3	2	2	2	1	2	5	2	3	2	2	1	2	2	2	2	2	2		1	1	1	1	1	1	1	1	1	1	1	1	1	1	1	1	2	1		3	2	1	1	1	1	1	1
30	1	1	2	2	1	3	1	1	2	2	1	2	2	2	2	2	2	2	2	2	2		2	1	1	2	1	2	1	1	1	1	1	1	1	1	1	1	1	1		5	1	1	1	1	1	1	1
31	3	3	4	3	4	4	3	3	3	4	3	3	3	3	3	3	3	3	3	3	3		1	1	1	2	1	1	1	1	1	1	1	1	1	1	1	1	1	1		1	2	1	1	1	1	1	1
32	4	4	5	2	5	3	3	4	3	3	3	-1	3	3	3	4	4	3	4	4	4		1	1	1	1	1	1	2	1	1	1	1	1	1	1	1	1	1	1		2	2	1	1	1	1	1	1
33	1	3	4	3	2	3	3	2	2	4	3	3	3	3	3	3	3	3	-1	3	3		1	1	1	1	1	1	1	1	1	1	1	1	1	2	1	1	1	1		5	1	2	1	2	1	1	1
34	3	2	4	3	2	-1	2	2	-1	2	3	-1	3	4	4	3	3	3	-1	3	4	1 phone for multiple family users is a problem for some in our target audience.	2	1	1	1	1	1	1	1	1	1	1	1	1	2	1	1	2	1		1	1	1	2	1	1	1	1
35	2	3	-1	2	2	-1	2	2	2	4	4	-1	3	2	3	-1	3	3	-1	3	1		1	1	1	1	1	1	1	1	1	1	1	1	1	1	1	1	1	2	Lifestyle Medicine	2	1	2	2	1	1	1	1
36	3	4	3	3	3	3	3	4	4	5	3	3	3	5	4	3	5	3	5	4	5	We were trying to collect GPS location data and this did not work for numerous reasons, mostly participant lack of mobile phone data and also turning off GPS function.	1	1	1	1	1	1	2	1	1	1	1	1	1	1	1	1	1	1		1	2	1	1	1	1	1	1
37	4	3	2	2	3	3	4	4	4	3	3	3	3	3	3	3	3	3	3	3	3		2	1	1	1	1	1	1	1	1	2	1	1	1	1	1	1	1	2	Psychiatry	1	2	1	1	1	1	1	1
38	2	2	2	2	2	-1	4	2	3	4	3	3	2	3	3	2	2	2	3	2	3		1	1	1	1	1	1	1	1	1	1	1	1	1	2	1	1	1	1		4	1	2	1	1	1	1	1
39	2	2	4	1	3	4	3	2	4	4	4	3	3	3	3	3	3	3	3	3	3		1	1	1	1	1	1	1	1	1	1	1	1	1	2	1	1	1	1		4	1	1	1	1	1	1	1
40	2	2	4	3	3	4	4	4	4	2	4	3	3	3	5	-1	4	3	3	3	3	One challenge is when recruiting online, if one person posts the study somewhere else you could easily end up with a sample all from the same place, reducing the diversity in the sample.	1	1	1	1	1	1	1	1	1	1	1	1	1	2	1	1	1	1		3	1	2	1	2	1	1	1
41	3	4	3	3	2	-1	4	4	5	4	4	3	4	4	4	3	3	3	4	3	4		2	1	1	1	1	1	2	1	1	1	2	1	1	1	1	1	1	1		5	2	2	1	1	2	1	1
42	4	3	4	3	4	4	4	4	4	5	4	3	4	5	3	3	4	3	4	3	4		2	1	1	1	1	1	1	1	2	1	2	1	1	1	1	1	1	1		5	2	1	1	1	1	1	1
43	3	3	4	2	2	2	4	4	2	5	5	4	3	4	3	3	5	3	4	3	4		1	1	1	1	1	1	1	1	1	1	1	1	1	2	1	1	1	1		5	1	1	2	1	1	1	1
44	-1	-1	-1	-1	-1	-1	-1	-1	-1	-1	-1	-1	-1	-1	-1	-1	-1	-1	-1	-1	-1		1	1	1	1	1	1	1	1	2	1	1	1	1	1	1	1	1	1		1	2	1	1	1	1	1	1
45	2	4	-1	1	5	1	1	1	1	4	5	5	2	4	4	4	4	1	1	2	4		2	1	1	1	1	1	1	1	1	1	1	1	1	2	1	1	1	2	Design science	1	2	1	1	1	1	1	1
46	2	3	5	2	1	2	3	2	2	4	3	3	3	3	3	-1	2	3	-1	3	-1		2	1	1	1	1	1	2	1	1	1	1	1	1	2	1	1	1	1		2	1	1	1	1	1	1	1
47	5	4	4	3	5	5	5	5	4	3	3	3	3	3	3	3	3	3	5	3	3		2	1	1	1	1	1	2	1	1	1	1	1	1	2	1	1	1	1		2	1	1	1	1	1	1	1
48	1	1	4	1	3	4	2	2	2	4	5	2	3	4	4	3	4	3	4	2	4		1	1	1	1	1	1	1	1	1	1	1	1	1	2	1	1	1	1		5	1	1	1	1	1	1	1
49	3	3	3	3	3	3	3	3	3	3	3	3	5	3	3	3	3	3	-1	3	3	We had the advantage that we had built the mHealth app we tested and built the control app to look like the test app and have the same functionality (obviously content delivered was different). We found that the operating system of the app had an impact on outcome (eg, iOs vs Android) which may have been due to some programming issues or just usage of patients (Android kept the last user's prefer…	2	1	1	1	1	1	1	1	2	1	1	1	1	1	1	1	1	2	I also had the beenfit of high end app developpers on the team	1	2	1	1	1	1	1	1
50	3	2	-1	1	3	-1	4	4	4	2	2	2	3	2	-1	3	3	3	2	2	3	Recruitment via direct advertising (e.g. social media) was often more successful than via clinicians or intermediate parties. For mHealth studies, it is easier to efficiently link interested parties with an intervention.	1	1	1	1	1	1	1	1	2	1	1	1	1	1	1	1	1	1		2	1	1	1	1	1	1	1
51	3	3	2	3	3	3	3	3	3	4	3	3	3	3	3	3	3	3	4	4	3		1	1	1	1	1	1	1	1	2	1	1	1	1	1	1	1	1	1		2	1	1	1	1	1	1	1
52	3	4	3	3	3	3	4	4	4	4	4	4	4	3	3	3	3	3	2	2	4		1	1	1	1	1	1	1	1	2	1	1	1	1	1	1	1	1	1		2	1	1	1	1	1	1	1
53	1	3	4	1	1	-1	3	2	2	5	4	3	3	4	4	2	2	3	2	2	2	Other challenges that were resolved included challenges with equipment shipping (e.g., delays) and loss (e.g, lost deliveries, equipment not being returned); attrition between randomization and receipt of study equipment to begin the study; providing technical support; legal/privacy agreements with the company who developed the technology.	1	1	1	1	1	1	1	1	1	2	1	1	1	1	1	1	1	1		3	1	1	1	1	1	1	1
54	3	3	2	3	3	-1	4	4	5	4	3	-1	3	3	3	3	3	3	5	3	3		1	1	1	1	1	1	1	1	1	1	1	1	1	2	1	1	1	1		2	1	1	1	1	1	1	1
55	4	4	3	2	3	-1	3	4	5	4	4	4	3	3	3	3	3	3	-1	3	4	Difficulties in measuring the Mhealth app intervention acceptance	1	1	1	1	1	1	1	1	2	1	1	1	1	1	1	1	1	1		1	1	1	1	1	1	1	1
56	5	5	4	3	4	4	4	4	4	5	3	3	4	5	3	3	3	3	3	3	3	adapting interfaces to suit minoritised groups was needed; many participants did not move beyond the initial exercise which did not count as data and was there to help blinding - they thought that was the intervention. Connectivity and access to tech issues meant much hand holding was needed by recruitment nurses which was not anticipated in extent e.g. helping participants delete unused apps on …	3	1	1	1	1	1	1	1	2	2	1	1	1	1	1	2	1	1		2	2	1	1	1	1	1	1
57	3	3	3	3	3	4	4	4	5	3	3	3	4	2	1	1	1	4	-1	2	2		3	1	1	1	1	1	2	1	2	1	1	1	1	1	1	1	1	2	Public Health	2	2	1	1	1	1	1	1
58	1	1	1	1	3	-1	2	2	2	3	3	5	5	3	3	4	4	4	2	3	2		1	1	1	1	1	1	1	1	2	1	1	1	1	1	1	1	1	1		3	2	1	1	1	1	1	1
59	1	1	4	2	3	4	4	3	4	3	3	4	3	3	3	3	3	3	4	3	3		1	1	1	1	1	1	1	1	1	1	1	1	1	2	1	1	1	1		5	1	1	1	1	1	1	1
60	4	3	-1	5	3	-1	3	3	3	3	4	3	-1	4	-1	-1	-1	3	3	3	3		1	1	1	1	1	1	1	1	1	1	1	1	1	1	1	2	1	1		1	1	1	1	1	1	1	1
61	4	4	3	4	3	3	4	4	4	4	3	2	3	2	2	3	4	3	5	3	3	Making a choice on Per protocol or Intention to treat analysis, is challenging when phones are periodically lost, stolen, faulty or not available due to poor network infrastructure in LMIC. Excluding a large number of potential participants due to lack of phones.	1	1	1	1	1	1	1	1	2	1	1	1	1	1	1	1	1	1		2	2	1	1	1	1	1	1
62	3	4	3	2	-1	-1	5	4	-1	4	3	3	4	3	5	-1	2	2	-1	2	2		1	1	1	1	1	1	1	1	1	1	1	1	1	1	1	1	1	2	Nutrition	2	1	1	1	2	1	1	1
63	1	4	-1	2	2	2	4	3	3	5	5	4	3	4	3	2	3	3	-1	3	4		1	1	1	1	1	1	1	1	1	1	1	1	1	2	1	1	1	1		5	1	2	1	1	1	1	1
64	3	-1	-1	4	3	-1	2	2	4	3	3	-1	4	3	4	-1	-1	3	4	3	3	How static or rigid is the RCT design. What goes in the field today is not what will be available 2-3 years in the future as technology keeps changing rapidly.	1	1	1	1	1	1	1	1	2	1	1	1	1	1	1	1	1	1		2	2	1	1	1	1	1	1
65	1	1	3	2	2	2	4	4	5	4	4	3	3	4	3	2	2	2	3	2	3		1	1	1	1	1	1	1	1	2	1	1	1	1	1	1	1	1	1		2	1	1	1	1	1	1	2
66	2	2	2	3	1	1	3	1	1	4	4	3	4	4	2	-1	-1	3	4	3	3		1	1	1	1	1	1	1	1	2	1	1	1	1	1	1	1	1	1		3	2	1	1	1	1	1	1
67	1	2	5	3	3	3	4	4	3	5	-1	-1	3	5	5	3	3	3	4	3	5	I think the main challenge is creating reliable control groups. In my trial it was not a problem because i was comparing two active interventions. However, if you would like to investigate the effects of a mHealth intervention, it is very important to find a good control condition.	1	1	1	1	1	1	1	1	1	1	1	1	1	2	1	1	1	1		1	1	1	1	1	1	1	1
68	3	1	4	2	3	3	4	2	2	3	3	3	3	4	3	-1	3	3	3	2	-1		1	1	1	1	1	1	2	1	1	1	1	1	1	1	1	1	1	1		2	1	1	1	1	1	1	1
69	4	3	-1	3	4	-1	4	2	2	3	2	2	3	3	3	3	3	-1	-1	-1	-1		1	1	1	1	1	1	1	1	1	1	1	1	1	1	1	1	1	2	Dentistry	1	2	1	1	1	1	1	1
70	3	3	3	3	3	-1	2	2	3	3	3	3	2	2	3	-1	3	2	-1	3	2	Like all rct's of therapeutic interventions, the main drawback is the length of time it takes to execute a fully powered design - 3 years minimum. Information governance issues can be challenging.	1	1	1	1	1	1	1	1	1	1	1	1	1	1	1	1	1	2	Mental health	5	1	2	2	1	1	1	1
71	3	3	3	3	3	3	3	2	4	-1	3	-1	3	3	3	-1	3	3	3	3	3	Conducting a single arm mHealth study with a micro-randomized design. Would like to know pros/cons of this design vs a repeated cross-over design.	2	1	1	1	1	1	1	1	2	1	1	1	1	1	1	1	1	2	Statistics	1	2	1	2	1	1	1	1
72	4	4	3	3	2	5	4	4	2	4	2	2	2	2	4	-1	2	4	-1	4	2		1	1	1	1	1	1	1	1	2	1	1	1	1	1	1	1	1	1		1	2	1	1	1	1	1	1
73	3	3	4	3	2	-1	3	2	2	2	3	3	3	4	4	3	3	3	3	3	3		1	1	1	1	1	1	1	1	1	1	2	1	1	1	1	1	1	1		3	1	2	1	1	1	2	1
74	2	3	4	3	2	-1	4	4	4	3	3	4	4	2	3	3	3	3	-1	3	2		2	1	1	1	1	1	2	1	1	1	1	1	1	1	1	2	1	1		2	1	2	1	1	2	1	1
75	5	5	5	3	1	-1	4	-1	4	5	5	-1	3	5	5	-1	-1	-1	-1	-1	-1		2	2	1	1	1	1	2	1	1	1	1	1	1	1	1	1	1	1		1	1	1	1	2	1	1	1
76	3	3	3	3	4	5	3	3	4	4	5	3	3	4	3	3	3	3	3	3	3		3	1	1	1	1	1	1	1	2	1	1	1	1	1	2	1	2	1		1	1	1	1	1	1	1	1
77	4	4	2	3	3	3	4	4	4	4	3	3	3	3	4	-1	3	3	4	4	4	I only have experience with one mHealth feasibility RCT so I cannot compare my experience with other non mHealth interventions. I've just provided feedback in terms of how challenging each aspect was in general.	1	1	1	1	1	1	1	1	1	1	1	1	1	2	1	1	1	1		1	2	1	1	1	1	1	1
78	4	4	3	4	3	-1	3	4	4	3	3	3	3	2	3	-1	3	3	-1	3	3		1	1	1	1	1	1	1	1	1	1	2	1	1	1	1	1	1	1		2	1	1	2	1	1	1	1
79	3	3	-1	4	3	-1	2	2	2	3	4	3	3	2	3	-1	-1	3	4	4	4		1	1	1	1	1	1	1	1	2	1	1	1	1	1	1	1	1	1		1	2	1	1	1	1	1	1
80	1	1	1	1	1	1	1	2	3	2	2	2	2	2	2	2	2	2	2	2	2		1	1	1	1	2	1	1	1	1	1	1	1	1	1	1	1	1	1		1	1	1	1	1	1	2	1
[truncated: 13 more columns]
